# Supplementary material for: Reconstructing metastatic seeding patterns of human cancers
Source: Nat Commun. 2017 Jan 31;8:14114. doi: 10.1038/ncomms14114 (PMC5290319; doi:10.1038/ncomms14114)
Supplement: Supplementary Software 1 — Treeomics v1.5.2 [file ncomms14114-s5.zip]

Archive with 74 entries (56 files):
- Treeomics_v1.5.2/
- Treeomics_v1.5.2/.DS_Store
- __MACOSX/
- __MACOSX/Treeomics_v1.5.2/
- __MACOSX/Treeomics_v1.5.2/._.DS_Store
- Treeomics_v1.5.2/example_analysis_report_Pam03.pdf
- __MACOSX/Treeomics_v1.5.2/._example_analysis_report_Pam03.pdf
- Treeomics_v1.5.2/LICENSE
- Treeomics_v1.5.2/README.md
- Treeomics_v1.5.2/repository_illustration.png
- Treeomics_v1.5.2/src/
- Treeomics_v1.5.2/src/.DS_Store
- __MACOSX/Treeomics_v1.5.2/src/
- __MACOSX/Treeomics_v1.5.2/src/._.DS_Store
- Treeomics_v1.5.2/src/input/
- Treeomics_v1.5.2/src/input/.DS_Store
- __MACOSX/Treeomics_v1.5.2/src/input/
- __MACOSX/Treeomics_v1.5.2/src/input/._.DS_Store
- Treeomics_v1.5.2/src/input/Bashashati2013/
- Treeomics_v1.5.2/src/input/Bashashati2013/Case5_coverage.txt
- Treeomics_v1.5.2/src/input/Bashashati2013/Case5_mutant_reads.txt
- Treeomics_v1.5.2/src/input/Makohon2016/
- Treeomics_v1.5.2/src/input/Makohon2016/.DS_Store
- __MACOSX/Treeomics_v1.5.2/src/input/Makohon2016/
- __MACOSX/Treeomics_v1.5.2/src/input/Makohon2016/._.DS_Store
- Treeomics_v1.5.2/src/input/Makohon2016/Pam01_1-6_mutant_reads.txt
- Treeomics_v1.5.2/src/input/Makohon2016/Pam01_1-6_phredcoverage.txt
- Treeomics_v1.5.2/src/input/Makohon2016/Pam02_1-11_mutant_reads.txt
- Treeomics_v1.5.2/src/input/Makohon2016/Pam02_1-11_phredcoverage.txt
- Treeomics_v1.5.2/src/input/Makohon2016/Pam03_1-10_mutant_reads.txt
- Treeomics_v1.5.2/src/input/Makohon2016/Pam03_1-10_phredcoverage.txt
- Treeomics_v1.5.2/src/treeomics/
- Treeomics_v1.5.2/src/treeomics/.DS_Store
- __MACOSX/Treeomics_v1.5.2/src/treeomics/
- __MACOSX/Treeomics_v1.5.2/src/treeomics/._.DS_Store
- Treeomics_v1.5.2/src/treeomics/__init__.py
- Treeomics_v1.5.2/src/treeomics/__main__.py
- Treeomics_v1.5.2/src/treeomics/patient.py
- Treeomics_v1.5.2/src/treeomics/phylogeny/
- Treeomics_v1.5.2/src/treeomics/phylogeny/.DS_Store
- __MACOSX/Treeomics_v1.5.2/src/treeomics/phylogeny/
- __MACOSX/Treeomics_v1.5.2/src/treeomics/phylogeny/._.DS_Store
- Treeomics_v1.5.2/src/treeomics/phylogeny/__init__.py
- Treeomics_v1.5.2/src/treeomics/phylogeny/cplex_solver.py
- Treeomics_v1.5.2/src/treeomics/phylogeny/max_lh_phylogeny.py
- Treeomics_v1.5.2/src/treeomics/phylogeny/phylogeny_utils.py
- Treeomics_v1.5.2/src/treeomics/phylogeny/simple_phylogeny.py
- Treeomics_v1.5.2/src/treeomics/plots/
- Treeomics_v1.5.2/src/treeomics/plots/.DS_Store
- __MACOSX/Treeomics_v1.5.2/src/treeomics/plots/
- __MACOSX/Treeomics_v1.5.2/src/treeomics/plots/._.DS_Store
- Treeomics_v1.5.2/src/treeomics/plots/__init__.py
- Treeomics_v1.5.2/src/treeomics/plots/circos.py
- Treeomics_v1.5.2/src/treeomics/plots/mp_graph.py
- Treeomics_v1.5.2/src/treeomics/plots/plots_utils.py
- Treeomics_v1.5.2/src/treeomics/plots/tikz_tree.py
- Treeomics_v1.5.2/src/treeomics/settings.py
- Treeomics_v1.5.2/src/treeomics/tree_inference.py
- Treeomics_v1.5.2/src/treeomics/utils/
- Treeomics_v1.5.2/src/treeomics/utils/.DS_Store
- __MACOSX/Treeomics_v1.5.2/src/treeomics/utils/
- __MACOSX/Treeomics_v1.5.2/src/treeomics/utils/._.DS_Store
- Treeomics_v1.5.2/src/treeomics/utils/__init__.py
- Treeomics_v1.5.2/src/treeomics/utils/analysis.py
- Treeomics_v1.5.2/src/treeomics/utils/data_tables.py
- Treeomics_v1.5.2/src/treeomics/utils/html_report.py
- Treeomics_v1.5.2/src/treeomics/utils/int_settings.py
- Treeomics_v1.5.2/src/treeomics/utils/latex_output.py
- Treeomics_v1.5.2/src/treeomics/utils/mutation_matrix.py
- Treeomics_v1.5.2/src/treeomics/utils/sample.py
- Treeomics_v1.5.2/src/treeomics/utils/statistics.py
- Treeomics_v1.5.2/src/treeomics/utils/vaf_data.py
- Treeomics_v1.5.2/src/treeomics/utils/vcf_parser.py
- __MACOSX/._Treeomics_v1.5.2
