# Supplementary material for: Reconstructing metastatic seeding patterns of human cancers
Source: Nat Commun. 2017 Jan 31;8:14114. doi: 10.1038/ncomms14114 (PMC5290319; doi:10.1038/ncomms14114)
Supplement: Supplementary Software 1 — Treeomics v1.5.2 [file ncomms14114-s5.zip › Treeomics_v1.5.2/README.md]

## Treeomics: Reconstructing metastatic seeding patterns of human cancers
Developed by: JG Reiter<sup>1,2</sup>, AP Makohon-Moore<sup>3,4</sup>, JM Gerold<sup>1</sup>, I Bozic<sup>1,5</sup>, K Chatterjee<sup>2</sup>, C Iacobuzio-Donahue<sup>3,4,6</sup>, B Vogelstein<sup>7,8</sup>, MA Nowak<sup>1,5,9</sup>.

<sup>1</sup> Program for Evolutionary Dynamics, Harvard University, Cambridge, MA, USA.
<sup>2</sup> IST (Institute of Science and Technology) Austria, Klosterneuburg, Austria.
<sup>3</sup> The David M. Rubenstein Center for Pancreatic Cancer Research, Memorial Sloan Kettering Cancer Center, New York, USA.
<sup>4</sup> Human Oncology and Pathogenesis Program, Memorial Sloan Kettering Cancer Center, New York, USA.
<sup>5</sup> Department of Mathematics, Harvard University, Cambridge, MA, USA.
<sup>6</sup> Department of Pathology, Memorial Sloan Kettering Cancer Center, New York, USA.
<sup>7</sup> The Sol Goldman Pancreatic Cancer Research Center, Johns Hopkins University School of Medicine, Baltimore, MD, USA. 
<sup>8</sup> The Ludwig Center, Johns Hopkins University School of Medicine, Baltimore, MD, USA.
<sup>9</sup> Department of Organismic and Evolutionary Biology, Harvard University, Cambridge, MA, USA.
 
========

### What is Treeomics?
Treeomics is a computational tool to reconstruct the phylogeny of metastases with commonly available sequencing technologies.
The tool detects putative artifacts in noisy sequencing data and infers robust evolutionary trees across a variety of evaluated scenarios.
For more details, see our publication *Reconstructing metastatic seeding patterns of human cancers* ([http://dx.doi.org/10.1101/048157](http://dx.doi.org/10.1101/048157))

<img align="middle" src="repository_illustration.png">

#### Installation
1. Open a terminal and clone the repository from GitHub with ```git clone https://github.com/johannesreiter/treeomics.git```
2. Install required packages:
  - Install Python 3.4 ([https://www.python.org/downloads](https://www.python.org/downloads))
  - Install NumPy ([http://www.numpy.org](http://www.numpy.org)), 
    SciPy ([http://www.numpy.org](http://www.numpy.org))
  - Install networkx ([https://networkx.github.io/](https://networkx.github.io/))
  - Install matplotlib ([http://matplotlib.org](http://matplotlib.org/))
  - Install pandas ([http://pandas.pydata.org/](http://pandas.pydata.org/))
  - Install seaborn ([https://stanford.edu/~mwaskom/software/seaborn/](https://stanford.edu/~mwaskom/software/seaborn/))
  - Install the IBM ILOG CPLEX Optimization Studio ([http://www-01.ibm.com/support/docview.wss?uid=swg21444285](http://www-01.ibm.com/support/docview.wss?uid=swg21444285))
    and then setup the Python API ([http://www-01.ibm.com/support/knowledgecenter/SSSA5P_12.2.0/ilog.odms.cplex.help/Content/Optimization/Documentation/CPLEX/_pubskel/CPLEX20.html](http://www-01.ibm.com/support/knowledgecenter/SSSA5P_12.2.0/ilog.odms.cplex.help/Content/Optimization/Documentation/CPLEX/_pubskel/CPLEX20.html));
    An IBM Academic License to freely download CPLEX can be obtained here: [http://www-304.ibm.com/ibm/university/academic/pub/page/academic_initiative](http://www-304.ibm.com/ibm/university/academic/pub/page/academic_initiative)
  - If you want evolutionary conflict graphs automatically generated, install also LaTeX/TikZ (with ```pdflatex``` in your ```PATH``` environment variable; 
    [https://www.tug.org/texlive/quickinstall.html](https://www.tug.org/texlive/quickinstall.html)), circos ((with ```circos``` in your ```PATH``` environment variable; [http://circos.ca/software/installation](http://circos.ca/software/installation))
    
#### Getting started with Treeomics
1. Input files: The input to ```__main__.py``` is either
  - two tab-delimited text files -- one for variant read data and one for coverage data. Please see the files ```input/Makohon2016/Pam03_mutant_reads.txt``` and ```input/Makohon2016/Pam03_phredcoverage.txt``` included in this repository for examples.
  - VCF-files of all samples
2. Go into the new folder with ```cd treeomics\src```
3. Type the following command to run the simulation: ```python treeomics -r <mut-reads table> -s <coverage table> -O``` 
where ```<mut-reads table>``` is the path to a tab-separated-value file with the number of 
reads reporting a variant (row) in each sample (column) and ```<coverage table>``` is the path to a tab-separated-value 
file with the sequencing depth at the position of this variant in each sample.

##### Usage: 
```python treeomics -r <mut-reads table> -s <coverage table> | -v <vcf file> | -d <vcf file directory> -O```

##### Optional parameters:
- *-e <sequencing error rate>:* Sequencing error rate *e* in the Bayesian inference model (default 1.0%)
- *-a <max absent VAF>:* Maximum VAF for an absent variant *f<sub>absent</sub>* before considering the estimated purity (default 5%)
- *-z <prior absent probability>:* Prior probability for a variant being absent *c<sub>0</sub> (default 0.5).
- *-x <output directory>:* Provide different output directory (default src/output)
- *-n <normal sample name>:* If a normal sample is provided, variants significantly present in the normal are removed
- *-b <No bootstrapping samples>:* Number of bootstrapping samples (default 0)
- *-u:* Enables subclone detection (default ```False```)
<!--- - ```--no_subclone_detection``` Disables subclone detection) -->
- *-c <min median coverage>:* Minimum median coverage of a sample to be considered (default 0)
- *-f <min median vaf>:* Minimum median mutant allele frequency of a sample to be considered (default 0)
- *-p <false positive rate>:* False-positive rate of conventional binary classification (only relevant for artifact comparison)
- *-i <false discovery rate>:* Targeted false-discovery rate of conventional binary classification  (only relevant for artifact comparison)
- *-y <min absent coverage>:* Minimum coverage for a powered absent variant  (only relevant for artifact comparison)
- *-t <time limit>:* Maximum running time for CPLEX to solve the MILP (in seconds, default ```None```). If not ```None```, the obtained solution is no longer guaranteed to be optimal
- *-l <max no MPS>:* Maximum number of considered mutation patterns per variant (default ```None```). If not ```None```, the obtained solution is no longer guaranteed to be optimal
- ```--no_plots``` Disables generation of plots (useful for benchmarking; default ```True```)

Default parameter values as well as output directory can be changed in ```treeomics\src\settings.py```.
Moreover, the ```settings.py``` provides more options an annotation of driver genes and configuration of plot output names. 
All plots, analysis and logging files, and the HTML report will be in this output directory.

#### Examples
Example 1: ```python treeomics -r input/Makohon2016/Pam03_mutant_reads.txt -s input/Makohon2016/Pam03_phredcoverage.txt -e 0.005 -O```  
Reconstructs the phylogeny of pancreatic cancer patient Pam03 based on targeted sequencing data 
of 5 distinct liver metastases, 3 distinct lung metastases, and 2 samples of the primary tumor.

Example 2: ```python treeomics -r input/Bashashati2013/Case5_mutant_reads.txt -s input/Bashashati2013/Case5_coverage.txt -e 0.005 -O```
Reconstructs the phylogeny of the high-grade serous ovarian cancer of Case 5 in Bashashati et al. (2013).

========

### Problems?
If you have any questions, you can contact us ([https://github.com/johannesreiter](https://github.com/johannesreiter)) and we will try to help.


### License
Copyright (C) 2016 Johannes Reiter

Treeomics is licensed under the GNU General Public License, Version 3.
This program is free software: you can redistribute it and/or modify it under the terms of the GNU General Public License as published by the Free Software Foundation, 
version 3 of the License.
There is no warranty for this free software.

========

Author: Johannes Reiter, Harvard University, [http://www.people.fas.harvard.edu/~reiter](http://www.people.fas.harvard.edu/~reiter)  
