# Supplementary material for: Reconstructing metastatic seeding patterns of human cancers
Source: Nat Commun. 2017 Jan 31;8:14114. doi: 10.1038/ncomms14114 (PMC5290319; doi:10.1038/ncomms14114)
Supplement: Supplementary Software 1 — Treeomics v1.5.2 [file ncomms14114-s5.zip › Treeomics_v1.5.2/src/treeomics/patient.py]

#!/usr/bin/python
"""Data structure around sequencing data of a subject"""
import logging
from collections import defaultdict, Counter
import re
import heapq
import numpy as np
import math
import settings
import utils.int_settings as def_sets
from utils.int_settings import NEG_UNKNOWN, POS_UNKNOWN
from utils.vcf_parser import read_vcf_files, read_vcf_file
from utils.data_tables import read_mutation_table, read_csv_file, write_posterior_table
from utils.statistics import calculate_present_pvalue, find_significant_mutations
from utils.vaf_data import calculate_p_values
from utils.statistics import get_log_p0


__author__ = 'jreiter'
__date__ = 'April, 2014'


# get logger for application
logger = logging.getLogger('treeomics')
re_sample = re.compile(r'(?:Pam[0-9]{2})?PT[0-9]{1,2}[B]?')


class Patient(object):
    """ Patient: sample data processing
    """

    def __init__(self, error_rate, c0, max_absent_vaf, pat_name='Patient', min_absent_cov=0):
        """
        Constructor
        """

        self.name = pat_name

        # minimum coverage for an absent variant
        self.min_absent_cov = min_absent_cov

        # observed Variant Allele Frequency
        self.vafs = None
        # allele frequency data in each numbered sample (frequentist)
        self.data = defaultdict(list)

        # tuple posterior: log probability that VAF = 0, lob probability that VAF > 0
        self.log_p01 = defaultdict(list)
        self.bi_error_rate = error_rate     # sequencing error rate for bayesian inference
        self.bi_c0 = c0    # prior mixture parameter of delta function and uniform distribution for bayesian inference
        self.max_absent_vaf = max_absent_vaf  # maximal absent VAF before considering estimated purity
        self.betas = None
        logger.info('Bayesian inference model: error rate e {}, prior weight c0 {}, max absent vaf {}.'.format(
            self.bi_error_rate, self.bi_c0, self.max_absent_vaf))

        # raw sequencing data of the variants
        self.mut_reads = None
        self.coverage = None
        # median coverages per sample and median MAFs of all confirmed present mutations per sample
        self.sample_coverages = None
        self.sample_mafs = None
        # estimated purities from the shared variants
        self.estimated_purities = None

        # purity estimates used for the sample-specific prior
        self.sample_purities = dict()

        self.positives = None
        self.unknowns = None
        self.negatives = None

        self.present_p_values = None

        # sample contain which numbered mutations
        self.samples = defaultdict(set)
        self.discarded_samples = 0

        # mutation is present in which numbered samples
        self.mutations = defaultdict(set)
        # list of mutations which are present in some of the samples
        self.present_mutations = None

        self.n = 0      # read samples
        # holds the names for the numbered samples
        self.sample_names = list()
        # holds the names of the numbered mutations
        self.mut_keys = []
        # holds the gene names of the numbered mutations
        self.gene_names = None
        # holds the function of the numbered mutation, e.g. intronic, extronic, etc.
        self.mut_functions = []
        # holds the data about the mutation: chromosome, start position, and end position
        self.mut_positions = []
        # dictionary with the name of the driver pathway if the mutation is a driver gene mutation
        self.driver_pathways = dict()

        # mutations present in all samples
        self.founders = set()
        # mutations ordered via the numbered of shared samples
        self.shared_muts = defaultdict(set)

        # mutations present in each sample inferred by maximum likelihood tree
        self.variants = defaultdict(list)

        # holds a dictionary with a frozenset of samples mapping to a set of mutations
        # present in exactly the same set
        self.mps = None         # mutation patterns

        self.subclones = None
        self.sc_names = None
        self.updated_clones = None

        self.common_muts = []
        self.add_muts = []

        self.gen_dis = None         # genetic distance between any pair of samples
        self.sim_coff = None        # Jaccard similarity coefficient between any pair of samples

    def process_raw_data(self, false_positive_rate, false_discovery_rate, min_absent_cov, min_sa_cov, min_sa_maf,
                         var_table=None, cov_table=None, csv_file=None, normal_sample=None, excluded_columns=set()):
        """
        Read raw sequencing data from tsv files
        :param false_positive_rate: false positive read of the used sequencing technology
        :param false_discovery_rate: control the false-positives with the benjamini-hochberg procedure
        :param min_absent_cov: minimum coverage at a non-significantly mutated position for absence classification
        :param min_sa_cov: minimum median coverage per sample
        :param min_sa_maf: minimum median mutant allele frequency per sample
        :param var_table: path to file with mutant reads
        :param cov_table: path to file with phred coverage
        :param csv_file: path to CSV file with sequencing data of all samples
        :param normal_sample: name of normal sample
        :param excluded_columns: matched normal sample or other samples to be excluded from the analysis
        """

        if var_table is not None and cov_table is not None:
            # read sequencing data from tsv files
            self.mut_reads, gene_names, norm_var = read_mutation_table(var_table, normal_sample=normal_sample,
                                                                       excluded_columns=excluded_columns)
            self.coverage, _, norm_cov = read_mutation_table(cov_table, normal_sample=normal_sample,
                                                             excluded_columns=excluded_columns)

        elif csv_file is not None:
            # read sequencing data from csv file
            self.coverage, self.mut_reads, gene_names, norm_cov, norm_var = read_csv_file(
                csv_file, normal_sample=normal_sample, excluded_columns=excluded_columns)

        else:
            raise AttributeError('Either TSV or CSV files need to be provided!')

        assert len(self.mut_reads) == len(self.coverage), \
            'Number of reported variants is different in the data files.'

        # - - - classifier for positives, negatives, positive unknowns and negative unknown - - -
        # calculate median coverage and median MAF of all confirmed present mutations in each sample
        self.sample_coverages = defaultdict(list)
        self.sample_mafs = defaultdict(list)

        putative_sequencing_artifacts = 0
        low_vaf_artifacts = 0
        for mut_key in list(self.mut_reads.keys()):

            # # check if variant is present in the normal sample
            # if normal_sample is not None:
            #     if norm_var[mut_key] >= 3 and float(norm_var[mut_key]) / norm_cov[mut_key] > 0.02:
            #         logger.debug('Excluded variant {} ({}) present at a VAF of {:.1%} ({}/{}) in the normal sample.'
            #                      .format(gene_names[mut_key], mut_key, float(norm_var[mut_key]) / norm_cov[mut_key],
            #                              norm_var[mut_key], norm_cov[mut_key]))
            #         putative_sequencing_artifacts += 1
            #         # exclude these variants
            #         del self.mut_reads[mut_key]
            #         del self.coverage[mut_key]
            #         del gene_names[mut_key]
            #         continue

            # check for minimum VAF in at least on of the samples
            if all(float(self.mut_reads[mut_key][sample_name]) / self.coverage[mut_key][sample_name] <
                   settings.MIN_VAF for sample_name in self.mut_reads[mut_key].keys()
                   if self.mut_reads[mut_key][sample_name] >= max(1, settings.MIN_VAR_READS)):

                vafs = [float(self.mut_reads[mut_key][sample_name]) / self.coverage[mut_key][sample_name]
                        for sample_name in self.mut_reads[mut_key].keys()
                        if self.mut_reads[mut_key][sample_name] >= max(1, settings.MIN_VAR_READS)]
                if len(vafs) == 0:
                    logger.debug('Excluded variant {} ({}) as it has in no sample at least {} variant reads.'
                                 .format(gene_names[mut_key], mut_key, max(1, settings.MIN_VAR_READS)))
                else:
                    logger.debug('Excluded variant {} ({}) present with highest VAF of {:.1%}.'
                                 .format(gene_names[mut_key], mut_key, max(vafs)))
                low_vaf_artifacts += 1
                # exclude these variants
                del self.mut_reads[mut_key]
                del self.coverage[mut_key]
                del gene_names[mut_key]
                continue

            for sample_name in self.mut_reads[mut_key].keys():

                if self.coverage[mut_key][sample_name] >= 0:
                    self.sample_coverages[sample_name].append(self.coverage[mut_key][sample_name])

                if self.mut_reads[mut_key][sample_name] > 2:
                    maf = float(self.mut_reads[mut_key][sample_name]) / self.coverage[mut_key][sample_name]
                    if maf > 0.01:      # ensure it's not due to sequencing errors
                        self.sample_mafs[sample_name].append(maf)

        if putative_sequencing_artifacts > 0:
            logger.warn('{} variants were detected that were also significantly present in the normal sample.'.format(
                putative_sequencing_artifacts))
        if low_vaf_artifacts > 0:
            logger.warn('{} variants did not reach a VAF of {:.1%} and at least {} var reads in any of the samples.'
                        .format(low_vaf_artifacts, settings.MIN_VAF, max(1, settings.MIN_VAR_READS)))

        logger.info('{} variants passed the filtering.'.format(len(gene_names)))

        # calculate p-values for presence and absence for all given variants
        self.present_p_values = calculate_p_values(self.mut_reads, self.coverage, false_positive_rate)

        # remove low quality samples
        self.discarded_samples = self._filter_samples(min_sa_cov, min_sa_maf)
        # samples having passed the filtering
        self.n = len(self.sample_names)
        if self.n == 0:
            raise RuntimeError('No sample passed the filtering.')
        logger.info('{} samples passed filtering. {} samples have been discarded ({}).'.format(
            self.n, len(self.discarded_samples), ', '.join(self.discarded_samples)))

        # merge all p-values of a patient into one directory
        merged_p_values = dict()
        for sample_name in self.sample_names:
            for mut_key, p_value in self.present_p_values[sample_name].items():
                merged_p_values[(sample_name, mut_key)] = p_value

        # find significantly mutated genes using the Benjamini Hochberg procedure
        # returns a set of sample_idx - mutation key tuples
        sig_muts = find_significant_mutations(merged_p_values, false_discovery_rate)

        # merge mutant reads, phred coverage and distinct phred coverage
        # set MAF and determine positives (>0), negatives (0),
        # and unknowns (-1: likely positive; -2: likely negative)
        self.positives = Counter()
        self.unknowns = [Counter() for _ in range(2)]
        self.negatives = Counter()

        self.mut_keys = []
        self.gene_names = []

        # posterior log probability if no data was reported
        non_log_p0 = math.log(def_sets.NO_DATA_P0)
        non_log_p1 = math.log(1.0 - def_sets.NO_DATA_P0)

        self._calculate_hyperparameters()

        self.vafs = np.zeros((len(gene_names), len(self.sample_names)))

        # ##################################################################################
        # - - - - - - - - CLASSIFY MUTATIONS with BAYESIAN INFERENCE MODEL - - - - - - - - -
        # ##################################################################################
        for mut_key, gene_name in sorted(gene_names.items(), key=lambda k: k[1].lower()):

            # add mutation name
            self.mut_keys.append(mut_key)
            # add gene name
            self.gene_names.append(gene_names[mut_key])

            # determine exact position of variant
            var = mut_key.split('__')
            if var[0].lower().startswith('chr'):
                if max(var[0].find('p'), var[0].find('q')) > -1:
                    chrom = var[0][3:max(var[0].find('p'), var[0].find('q'))]
                else:
                    chrom = var[0][3:]
            else:
                chrom = var[0]              # chromosome
            start_pos = int(var[1])
            ref, alt = var[2].split('>')
            end_pos = start_pos + len(ref) - 1

            # position data of this variant
            self.mut_positions.append((chrom, start_pos, end_pos))

            # - - - - - - - - CLASSIFY MUTATIONS - - - - - - - - -
            for sa_id, sample_name in enumerate(self.sample_names):

                # add VAF
                if self.coverage[mut_key][sample_name] > 0:
                    self.vafs[len(self.mut_keys)-1, sa_id] = (float(self.mut_reads[mut_key][sample_name]) /
                                                              self.coverage[mut_key][sample_name])
                else:
                    self.vafs[len(self.mut_keys) - 1, sa_id] = 0.0

                # calculate posterior: log probability that VAF = 0
                if self.coverage[mut_key][sample_name] < 0:   # no sequencing data in this sample
                    self.log_p01[len(self.mut_keys)-1].append([non_log_p0, non_log_p1])

                else:                          # calculate posterior according to prior, estimated purity and data

                    # calculate posterior: log probability that VAF = 0, log probability that VAF > 0
                    p0, p1 = get_log_p0(self.coverage[mut_key][sample_name], self.mut_reads[mut_key][sample_name],
                                        self.bi_error_rate, self.bi_c0, cutoff_f=self.get_cutoff_frequency(sample_name),
                                        pseudo_alpha=def_sets.PSEUDO_ALPHA, pseudo_beta=self.betas[sample_name])
                    self.log_p01[len(self.mut_keys)-1].append([p0, p1])
                # logger.debug('p0: {;.2e}, k: {}, n: {}.'.format(
                #     self.log_p0[len(self.mut_keys)-1], self.mut_reads[mut_key][sample_name],
                #     self.phred_coverage[mut_key][sample_name]))

                # conventional binary present/absent classification
                # not used in inference model, just for artifact calculations

                # logger.debug('Confidence p-value values {:.2e}, {:.2e} for {} mut-reads at {}x coverage'.format(
                #     self.present_p_values[sample_name][mut_key], self.absent_p_values[sample_name][mut_key],
                #     self.mut_reads[mut_key][sample_name], self.phred_coverage[mut_key][sample_name]))

                # was the null hypothesis rejected (declared as significant)?
                if (sample_name, mut_key) in sig_muts:

                    maf = float(self.mut_reads[mut_key][sample_name]) / self.coverage[mut_key][sample_name]

                    self.data[len(self.mut_keys)-1].append(maf)
                    self.positives[sample_name] += 1

                # is there enough coverage supporting a conclusion
                elif min_absent_cov == 0 or self.coverage[mut_key][sample_name] >= min_absent_cov \
                        or self.coverage[mut_key][sample_name] == -1:     # coverage has not been reported

                    self.data[len(self.mut_keys)-1].append(0)
                    self.negatives[sample_name] += 1

                # not enough coverage at this position => unknown
                else:
                    if self.mut_reads[mut_key][sample_name] > 0:        # unknown present
                        self.data[len(self.mut_keys)-1].append(POS_UNKNOWN)
                        self.unknowns[0][sample_name] += 1
                    else:                                               # unknown absent
                        self.data[len(self.mut_keys)-1].append(NEG_UNKNOWN)
                        self.unknowns[1][sample_name] += 1

        for sample_name in self.sample_names:
            logger.debug('Sample {} conventional classifications: '.format(sample_name) +
                         '{} positives; {} negatives; {} unknowns;'.format(
                         self.positives[sample_name], self.negatives[sample_name],
                         self.unknowns[0][sample_name]+self.unknowns[1][sample_name]))

        # for sample_name in self.sample_names:
        #     logger.debug('Sample {} classifications: '.format(sample_name)
        #                  + '{} positives; {} negatives; {} positive unknowns, {} negative unknowns;'.format(
        #                  self.positives[sample_name], self.negatives[sample_name],
        #                  self.unknowns[0][sample_name], self.unknowns[1][sample_name]))

        logger.info("{} samples passed the filtering and have been processed. ".format(self.n))
        logger.info("Completed reading of allele frequencies at {} mutated positions. ".format(len(self.mut_keys)))

        return len(self.discarded_samples) + self.n

    def read_maf_data(self, maf_filename):
        """
        Read allele frequencies for all found mutations in the samples
        of the given MAF file
        :param maf_filename: path to the MAF file
        """

        with open(maf_filename, 'r') as fData:

            for line in fData:
                if line[0] == '#':
                    continue

                # header
                elif line.startswith("Position"):
                    self.sample_names = re_sample.findall(line)
                    logger.debug("Read sample ids: {}".format(self.sample_names))
                    col_chr = col_data_start = col_data_end = col_function = col_gene = col_pathway = -1
                    # Find columns with the sample data
                    for col_idx, entry in enumerate(line.split('\t')):
                        if entry == self.sample_names[0]:
                            col_data_start = col_idx
                        elif entry == self.sample_names[-1]:
                            col_data_end = col_idx
                        elif entry == 'Chromosome':
                            col_chr = col_idx
                        elif entry == 'Start':
                            col_start_pos = col_idx
                        elif entry == 'End':
                            col_end_pos = col_idx
                        elif entry == 'Gene':
                            col_gene = col_idx
                        elif entry == 'Driver_Pathway' or entry == 'Driver':
                            col_pathway = col_idx
                        elif entry == 'Function':
                            col_function = col_idx

                    # check if the columns with needed information were found
                    if col_function == -1:
                        logger.info('Data file {} does not contain information '.format(maf_filename) +
                                    'about the function of the mutated region. ')
                    if col_chr == -1 or col_start_pos == -1 or col_end_pos == -1:
                        logger.info('Data file {} does not contain information '.format(maf_filename) +
                                    'about the exact mutation position on the chromosome. ')

                # ignore line
                elif line.startswith("#") or line == '\n':
                    continue
                # process line with mutation allele frequencies
                else:

                    afrs = (line[:-1].split("\t"))[:col_data_end+1]

                    # check if the mutation is present in one of the samples
                    # if not, ignore this mutation
                    if any(float(freq) for freq in afrs[col_data_start:]):

                        self.mut_keys.append(afrs[0])      # add detailed mutation information
                        if col_gene != -1:
                            # add gene name of the mutation
                            self.gene_names.append(afrs[col_gene].replace(',', ', '))

                        if col_function != -1:      # check if function information is in the data file
                            self.mut_functions.append(afrs[col_function])
                        else:
                            self.mut_functions.append('')

                        # start position data of this mutation
                        if col_chr != -1 and col_start_pos != -1 and col_end_pos != -1:
                            self.mut_positions.append((afrs[col_chr], afrs[col_start_pos], afrs[col_end_pos]))
                        else:
                            self.mut_positions.append((0, 0, 0))

                        if col_pathway != -1 and afrs[col_pathway] != '.':                  # driver pathway information
                            self.driver_pathways[len(self.mut_keys)-1] = afrs[col_pathway]

                        # process MAF of the current mutation for each sample
                        for sa_idx in range(col_data_start, len(afrs)):

                            if float(afrs[sa_idx]) > 1:
                                logger.warn('Found allele frequency of {} indicating a different file format. '.format(
                                    float(afrs[sa_idx])))
                                if sa_idx + 1 == len(afrs):
                                    logger.warn('Column {} is not considered as a sample column from now on'.format(
                                        self.sample_names[sa_idx-col_data_start]))
                                    col_data_end -= 1
                                    del self.sample_names[sa_idx-col_data_start]
                                else:
                                    raise ValueError('Cannot read input file {}'.format(maf_filename))
                            else:
                                self.data[len(self.mut_keys)-1].append(float(afrs[sa_idx]))

                    # otherwise move to the next mutation
                    else:
                        logger.debug('Mutation {} is not present in any of the samples and hence ignored.'
                                     .format(afrs[0]))

            self.n = len(self.sample_names)
            logger.info("{} samples have been processed. ".format(self.n))

            logger.info("Completed reading of allele frequencies at {} mutated positions. ".format(len(self.mut_keys)))

    def read_vcf_directory(self, vcf_directory, min_sa_cov, min_sa_maf, false_positive_rate,
                           false_discovery_rate, min_absent_cov, normal_sample_name=None):
        """
        Read allele frequencies for all variants in the samples in the files of the given directory
        :param vcf_directory: directory with VCF files
        :param min_sa_cov: minimum median coverage per sample
        :param min_sa_maf: minimum median mutant allele frequency per sample
        :param false_positive_rate: false positive rate of the used sequencing technology
        :param normal_sample_name: do not consider given normal sample
        :param false_discovery_rate: control the false-positives with the benjamini-hochberg procedure
        :param min_absent_cov: minimum coverage at a non-significantly mutated position for absence classification
        :return: number of samples which were processed (independent of filtering)
        """

        samples = read_vcf_files(vcf_directory, excluded_samples=[normal_sample_name])

        processed_samples = self._process_samples(samples, min_sa_cov, min_sa_maf, false_positive_rate,
                                                  false_discovery_rate, min_absent_cov)

        return processed_samples

    def read_vcf_file(self, vcf_file, false_positive_rate, false_discovery_rate,
                      min_sa_cov=0, min_sa_maf=0.0, min_absent_cov=0, normal_sample_name=None):
        """
        Read allele frequencies for all variants in the samples in the given VCF file
        :param vcf_file: path to vcf file
        :param false_positive_rate: false positive rate of the used sequencing technology
        :param false_discovery_rate: control the false-positives with the benjamini-hochberg procedure
        :param min_sa_cov: minimum median coverage per sample (default 0), if below sample discarded
        :param min_sa_maf: minimum median mutant allele frequency per sample (default 0.0), if below sample discarded
        :param min_absent_cov: min coverage at a non-significantly mutated position for absence classification (def 0)
        :param normal_sample_name: name of the normal sample to discard
        :return: number of processed samples
        """

        samples = read_vcf_file(vcf_file, excluded_samples=[normal_sample_name])
        processed_samples = self._process_samples(samples, min_sa_cov, min_sa_maf, false_positive_rate,
                                                  false_discovery_rate, min_absent_cov)

        return processed_samples

    def _process_samples(self, samples, min_sa_cov, min_sa_maf, fpr,
                         false_discovery_rate, min_absent_cov):
        """
        Determine which variants are shared among the samples
        Remove low quality samples not meeting the median coverage or median VAF
        Find significantly mutated variants while controlling for the false discovery rate
        :param samples: list of relevant samples
        :param min_sa_cov: minimum median coverage per sample
        :param min_sa_maf: minimum median mutant allele frequency per sample
        :param fpr: false positive rate of the used sequencing technology
        :param false_discovery_rate: control the false-positives with the benjamini-hochberg procedure
        :param min_absent_cov: minimum coverage at a non-significantly mutated position for absence classification
        :return: processed samples
        """

        # gene names and mutation pathways are not available in VCF files
        self.gene_names = None
        self.mut_functions = None

        # raw sequencing data
        self.mut_reads = defaultdict(dict)
        self.coverage = defaultdict(dict)

        # calculate median coverage and median MAF of all confirmed present mutations in each sample
        self.sample_coverages = defaultdict(list)
        self.sample_mafs = defaultdict(list)

        # Calculate p-values for confidence in presence and absence
        self.present_p_values = defaultdict(dict)

        heap = []
        tmp_vars = []

        self.mut_keys = []

        # take first variant from all samples
        for sample_name, sample in sorted(samples.items(), key=lambda x: x[0]):
            heapq.heappush(heap, (heapq.heappop(sample.variants), sample_name))
            self.sample_names.append(sample.name)

        logger.info('Start processing of {} samples.'.format(len(self.sample_names)))

        while len(heap) > 0:

            variant, sample_name = heapq.heappop(heap)
            # check if heap with variants of this sample is not yet empty
            if samples[sample_name].variants:
                heapq.heappush(heap, (heapq.heappop(samples[sample_name].variants), sample_name))

            if len(tmp_vars) > 0:
                if tmp_vars[0][0].CHROM == variant.CHROM \
                        and tmp_vars[0][0].POS == variant.POS \
                        and tmp_vars[0][0].REF == variant.REF \
                        and tmp_vars[0][0].ALT[0] == variant.ALT[0]:

                    # add new identical variant
                    tmp_vars.append((variant, sample_name))

                    if len(heap) == 0:
                        # process identical variants and remove them from the temporal list
                        self._add_variant(tmp_vars, fpr)

                else:       # variant at different position
                    # process old identical variants and remove them from the temporal list
                    self._add_variant(tmp_vars, fpr)

                    # add the new variant to the list to process
                    tmp_vars.append((variant, sample_name))

            else:
                # add new variant
                tmp_vars.append((variant, sample_name))

        logger.info("{} samples have been processed. ".format(len(samples.keys())))
        logger.info("Completed reading of allele frequencies at {} mutated positions. ".format(len(self.mut_keys)))

        self.discarded_samples = self._filter_samples(min_sa_cov, min_sa_maf)
        for sample_name in self.discarded_samples:
            samples.pop(sample_name)

        # samples having passed the filtering
        self.n = len(self.sample_names)
        if self.n == 0:
            raise RuntimeError('No sample passed the filtering.')
        logger.info('{} samples passed filtering. {} samples have been discarded ({}).'.format(
            self.n, len(self.discarded_samples), ', '.join(self.discarded_samples)))

        # merge all p-values of a patient into one directory
        merged_p_values = dict()
        for sample_name in self.sample_names:
            for mut_key, p_value in self.present_p_values[sample_name].items():
                merged_p_values[(sample_name, mut_key)] = p_value

        # find significantly mutated genes using the Benjamini Hochberg procedure
        # returns a set of sample_idx - mutation key tuples
        sig_muts = find_significant_mutations(merged_p_values, false_discovery_rate)

        # merge mutant reads, phred coverage and distinct phred coverage
        # set MAF and determine positives (>0), negatives (0),
        # and unknowns (-1: likely positive; -2: likely negative)
        self.positives = Counter()
        self.unknowns = [Counter() for _ in range(2)]
        self.negatives = Counter()

        # posterior log probability if no data was reported
        non_log_p0 = math.log(def_sets.NO_DATA_P0)
        non_log_p1 = math.log(1.0 - def_sets.NO_DATA_P0)

        # analyze VAF distribution per sample and calculate a sample-specific prior
        # based on an estimated purity of shared mutations
        self._calculate_hyperparameters()

        self.vafs = np.zeros((len(self.mut_keys), len(self.sample_names)))

        # ##################################################################################
        # - - - - - - - - CLASSIFY MUTATIONS with BAYESION INFERENCE MODEL - - - - - - - - -
        # ##################################################################################
        for mut_id, mut_key in enumerate(self.mut_keys):

            for sa_id, sample_name in enumerate(self.sample_names):

                # add VAF
                if self.coverage[mut_key][sample_name] > 0:
                    self.vafs[mut_id, sa_id] = (float(self.mut_reads[mut_key][sample_name]) /
                                                self.coverage[mut_key][sample_name])
                else:
                    self.vafs[mut_id, sa_id] = 0.0

                # calculate posterior: log probability that VAF = 0
                if self.coverage[mut_key][sample_name] < 0:   # no sequencing data in this sample
                    self.log_p01[mut_id].append([non_log_p0, non_log_p1])

                else:                        # calculate posterior according to prior, estimated purity and data

                    p0, p1 = get_log_p0(self.coverage[mut_key][sample_name], self.mut_reads[mut_key][sample_name],
                                        self.bi_error_rate, self.bi_c0, cutoff_f=self.get_cutoff_frequency(sample_name),
                                        pseudo_alpha=def_sets.PSEUDO_ALPHA, pseudo_beta=self.betas[sample_name])
                    self.log_p01[mut_id].append([p0, p1])

                # logger.debug('p0: {:.2e}, k: {}, n: {}.'.format(
                #     self.log_p0[mut_id][len(self.log_p0[mut_id])-1], self.mut_reads[mut_key][sample_name],
                #     self.phred_coverage[mut_key][sample_name]))

                # conventional binary present/absent classification
                # not used in inference model, just for artifact calculations
                # logger.debug('Confidence p-value values {:.2e}, {:.2e} for {} mut-reads at {}x coverage'.format(
                #     self.present_p_values[sample_name][mut_key], self.absent_p_values[sample_name][mut_key],
                #     self.mut_reads[mut_key][sample_name], self.phred_coverage[mut_key][sample_name]))

                # was the null hypothesis rejected (declared as significant)?
                if (sample_name, mut_key) in sig_muts:

                    maf = float(self.mut_reads[mut_key][sample_name]) / self.coverage[mut_key][sample_name]

                    self.data[mut_id].append(maf)
                    self.positives[sample_name] += 1

                # is there enough coverage supporting a conclusion
                elif min_absent_cov == 0 or sample_name not in self.coverage[mut_key] \
                        or self.coverage[mut_key][sample_name] >= min_absent_cov:

                    self.data[mut_id].append(0)
                    self.negatives[sample_name] += 1

                # not enough coverage at this position => unknown
                else:
                    if self.mut_reads[mut_key][sample_name] > 0:        # unknown present
                        self.data[mut_id].append(POS_UNKNOWN)
                        self.unknowns[0][sample_name] += 1
                    else:                                               # unknown absent
                        self.data[mut_id].append(NEG_UNKNOWN)
                        self.unknowns[1][sample_name] += 1

        for sample_name in self.sample_names:
            logger.info('Sample {} classifications: '.format(sample_name) +
                        '{} positives; {} negatives; {} unknowns;'.format(
                        self.positives[sample_name], self.negatives[sample_name],
                        self.unknowns[0][sample_name]+self.unknowns[1][sample_name]))

        for sample_name in self.sample_names:
            logger.debug('Sample {} classifications: '.format(sample_name) +
                         '{} positives; {} negatives; {} positive unknowns, {} negative unknowns;'.format(
                         self.positives[sample_name], self.negatives[sample_name],
                         self.unknowns[0][sample_name], self.unknowns[1][sample_name]))

        # calculate median coverage and median allele frequency across all samples
        coverages = []
        for mut_key in self.mut_reads.keys():
            for sample_name in self.mut_reads[mut_key].keys():
                if self.coverage[mut_key][sample_name] >= 0:
                    coverages.append(self.coverage[mut_key][sample_name])

        logger.info('Median coverage in patient {}: {} (mean: {:.1f})'.format(self.name, np.median(coverages),
                                                                              np.mean(coverages)))

        return len(self.discarded_samples) + self.n

    def _add_variant(self, tmp_vars, fpr):
        """
        Process identical variants and remove them from the given list
        :param tmp_vars: list of identical variants in different samples
        :param fpr: false positive rate of the used sequencing technology
        """

        # process identical variants
        mut_key = '{}_{}_{}>{}'.format(tmp_vars[0][0].CHROM, tmp_vars[0][0].POS,
                                       tmp_vars[0][0].REF, tmp_vars[0][0].ALT[0])
        self.mut_keys.append(mut_key)      # add detailed mutation information

        # start position data of this mutation
        self.mut_positions.append((tmp_vars[0][0].CHROM, tmp_vars[0][0].POS,
                                   str(int(tmp_vars[0][0].POS)+len(tmp_vars[0][0].REF))))

        tmp_vars.sort(key=lambda x: x[1], reverse=True)

        # calculate p-values and store coverages and MAFs of each sample
        var, var_sample_name = tmp_vars.pop()
        for sample_name in self.sample_names:

            if var_sample_name == sample_name:

                # set raw sequencing data
                self.mut_reads[mut_key][sample_name] = var.AD[1]
                self.coverage[mut_key][sample_name] = var.DP

                self.sample_coverages[sample_name].append(var.DP)
                # only consider variants with at least three supporting reads
                # for median VAF calculation
                if var.AD[1] > 2:
                    self.sample_mafs[sample_name].append(var.BAF)

                self.present_p_values[sample_name][mut_key] = calculate_present_pvalue(var.AD[1], var.DP, fpr)

                # get variant in the next called sample
                if len(tmp_vars) > 0:
                    var, var_sample_name = tmp_vars.pop()
                else:
                    var_sample_name = -1

            else:
                # sequencing data information was not provided in this sample for this variant
                self.mut_reads[mut_key][sample_name] = -1       # -1 = unknown which is different from 0
                self.coverage[mut_key][sample_name] = -1   # -1 = unknown which is different from 0

        # check for minimum VAF in at least on of the samples
        if all(float(self.mut_reads[mut_key][sample_name]) / self.coverage[mut_key][sample_name] <
                settings.MIN_VAF for sample_name in self.mut_reads[mut_key].keys()
               if self.mut_reads[mut_key][sample_name] >= max(1, settings.MIN_VAR_READS)):

            # exclude these variants
            del self.mut_reads[mut_key]
            del self.coverage[mut_key]
            del self.mut_keys[-1]
            del self.mut_positions[-1]

            logger.debug('Variant {}{} did not pass filtering.'.format(
                mut_key, ' ({})'.format(self.gene_names[mut_key]) if self.gene_names is not None else ''))

        else:
            logger.debug('Variant {}{} passed filtering.'.format(
                mut_key, ' ({})'.format(self.gene_names[mut_key]) if self.gene_names is not None else ''))

    def analyze_data(self, post_table_filepath=None):
        """
        Process data and write posterior table
        Possibility of apply various filters
        :param post_table_filepath: file path for generating a table with posterior probabilities
        """

        # Possibility to implement filters!!!
        # Look at the average/median frequency of founder mutations
        # Filter mutations out with less than half of the average founder mutation frequency
        # data_utils.remove_contradicting_mutations(self.data)

        # determine in which samples each mutation is present (positives)
        for mut in range(len(self.data)):
            for sa_idx, maf in enumerate(self.data[mut]):
                if 0 < maf:
                    self.samples[sa_idx].add(mut)
                    self.mutations[mut].add(sa_idx)

        avg_mutations = 0
        for sa_idx, sa_name in enumerate(self.sample_names):
                # logger.debug("Mutations present in sample {}: {}, {}".format(
                #     sa_name, len(self.samples[sa_idx]),
                #     str(self.samples[sa_idx]) if len(self.samples[sa_idx]) < 200 else ''))
                avg_mutations += len(self.samples[sa_idx])

        avg_mutations /= float(len(self.sample_names))
        logger.info('The average number of mutations per sample in patient {} is {:.1f}.'.format(
            self.name, avg_mutations))

        for mut_idx in range(len(self.mut_keys)):
            self.mutations[mut_idx] = frozenset(self.mutations[mut_idx])
            # logger.debug("Mutation {} ({}) is present in: {}".format(self.mut_names[mut_idx],
            #            self.gene_names[mut_idx],
            #            (','.join(self.sample_names[sa_idx] for sa_idx in self.mutations[mut_idx]))))

        self._determine_sharing_status()

        # keep list of mutations present in some of the used samples
        self.present_mutations = self._get_present_mutations()

        # calculate homogeneity index (Jaccard similarity coefficient)
        self._calculate_genetic_similarity()

        if post_table_filepath is not None:
            # write file with posterior probabilities
            write_posterior_table(post_table_filepath, self.sample_names, self.estimated_purities, self.sample_mafs,
                                  self.mut_positions, self.gene_names, self.log_p01, self.betas)

    def _determine_sharing_status(self):
        """
        Determine which samples share the various mutations
        """

        pres_lp = math.log(0.5)  # log probability of 50%
        for mut_idx, ps in self.log_p01.items():

            if all(p1 > pres_lp for _, p1 in ps):
                self.founders.add(mut_idx)
            else:
                self.shared_muts[sum(1 for _, p1 in ps if p1 > pres_lp)].add(mut_idx)

        logger.info("{:.1%} ({}/{}) of all distinct mutations are founders.".format(
            float(len(self.founders))/len(self.mutations), len(self.founders), len(self.mutations)))
        logger.info('In average {:.1f} ({:.1%}) mutations are unique (private) per sample.'.format(
            float(len(self.shared_muts[1])) / len(self.sample_names),
            (float(len(self.shared_muts[1])) / len(self.sample_names)) /
            (sum(len(muts) for sa_idx, muts in self.samples.items()) / len(self.sample_names))))

        # for shared in range(len(self.sample_names)-1, -1, -1):
        #     if len(self.shared_muts[shared]) > 0:
        #         logger.debug('Mutations shared in {} samples ({} of {} = {:.3f}): {}'.format(shared,
        #                      len(self.shared_muts[shared]), len(self.mutations),
        #                      float(len(self.shared_muts[shared])) / len(self.mutations),
        #                      self.shared_muts[shared] if len(self.shared_muts[shared]) < 200 else ''))

        # compute the number of shared and additional mutations among the sample pairs
        # similar to a distance matrix
        self.common_muts = [[set() for _ in range(self.n)] for _ in range(self.n)]
        self.add_muts = [[0 for _ in range(self.n)] for _ in range(self.n)]

        # helper to save calculation time:
        cmuts = [[0 for _ in range(self.n)] for _ in range(self.n)]

        for s1 in range(self.n):
            for s2 in range(self.n):

                self.common_muts[s1][s2] = self.samples[s1].intersection(self.samples[s2])
                cmuts[s1][s2] = len(self.common_muts[s1][s2])
                self.add_muts[s1][s2] = self.samples[s1].difference(self.samples[s2])

                # logger.debug('Sample {} has {} mutations in common with sample {} and {} in addition. '.format(
                #    self.sample_names[s1], cmuts[s1][s2], self.sample_names[s2], len(self.add_muts[s1][s2])))

            # logger.debug(('Sample {} has most ({}) mutations in common with sample(s) {}'
            #               ' and least ({}) with sample(s) {}. ').format(self.sample_names[s1],
            #              max(cms for idx, cms in enumerate(cmuts[s1]) if idx != s1),
            #              str([self.sample_names[idx] for idx, cms in enumerate(cmuts[s1])
            #                  if cms == max(cms for idx, cms in enumerate(cmuts[s1]) if idx != s1)]),
            #              min(cmuts[s1]),
            #              str([self.sample_names[idx] for idx, cms in enumerate(cmuts[s1]) if cms == min(cmuts[s1])])))

        # displays common mutations among the samples excluding founder mutations
        # similar to a distance matrix
        # logger.debug('Parsimony-informative mutations among the samples: ')
        # for s1 in range(self.n):
        #     logger.debug(self.sample_names[s1]+': '
        #                  + ' '.join((str((muts-len(self.founders)) if muts != -1 else -1)) for muts in cmuts[s1]))

        # mutation patterns are sharing its mutations in exactly the same samples (basis for the weighting scheme)
        self.mps = defaultdict(set)

        # Compute all clones sharing mutations in exactly the same samples
        # Clones with mutations in all or only one sample are uninformative for
        # the creation of the most parsimonious tree
        for mut_idx, samples in self.mutations.items():
            # if 1 < len(samples) < len(self.sample_names):
            if 0 < len(samples):
                self.mps[samples].add(mut_idx)

        # show the 10 clones supported by the most mutations
        # for key, value in islice(sorted(self.mps.items(), key=lambda x: len(x[1]), reverse=True), 10):
        #     logger.debug('Mutation pattern {} shares mutations: {} '.format(str(key), value))

        logger.info('Total number of distinct mutation patterns: {}'.format(len(self.mps)))

    def _filter_samples(self, min_sa_cov, min_sa_maf):

        # filter low median coverage and low median MAF samples
        discarded_samples = []
        self.sample_names = []

        for sample_name in sorted(self.sample_coverages.keys(),
                                  key=lambda item: (item.split('_')[0], int(item.split('_')[1]))
                                  if len(item.split('_')) > 1 and item.split('_')[1].isdigit() else (item, item)):

            # discard a sample if its median coverage is lower than the threshold
            if np.median(self.sample_coverages[sample_name]) < min_sa_cov:

                logger.warn('Sample {} is discarded! Median phred coverage of {} is below the threshold {}.'.format(
                    sample_name, np.median(self.sample_coverages[sample_name]),
                    min_sa_cov))

                self.sample_coverages.pop(sample_name)
                if sample_name in self.sample_mafs.keys():
                    self.sample_mafs.pop(sample_name)

                self.present_p_values.pop(sample_name)

                discarded_samples.append(sample_name)

            # discard a sample if its median MAF is lower than the threshold
            elif np.median(self.sample_mafs[sample_name]) < min_sa_maf:

                logger.warn('Sample {} is discarded!'.format(sample_name) +
                            ' Median mutant allele frequency (MAF) of {:.3f} is below the threshold {}.'.format(
                            np.median(self.sample_mafs[sample_name]), min_sa_maf))

                self.sample_coverages.pop(sample_name)
                self.sample_mafs.pop(sample_name)

                self.present_p_values.pop(sample_name)

                discarded_samples.append(sample_name)

            # sample passed filtering
            else:
                self.sample_names.append(sample_name)
                logger.info('Sample {}: median coverage {:.1f}, median VAF {:.3f}.'.format(
                    sample_name, np.median(self.sample_coverages[sample_name]),
                    np.median(self.sample_mafs[sample_name])))
                # logger.info('Median distinct phred coverage in sample {}: {}'.format(
                #     sample_name, np.median(self.sample_dis_phred_coverages[sample_name])))

        return discarded_samples

    def get_cutoff_frequency(self, sample_name):
        """
        Calculate cutoff frequency (max absent frequency given an estimated purity)
        Cutoff frequency lower bound is 1%
        :param sample_name:
        :return:
        """

        # what if purity estimation is not available? use mean of other samples, otherwise use 80%
        if sample_name in self.estimated_purities.keys():
            cutoff_f = max(self.max_absent_vaf * self.estimated_purities[sample_name], 0.01,
                           self.bi_error_rate)

        # no purity was estimated: use 80% for each
        elif np.isnan(np.median([p for p in self.estimated_purities.values()])):
            cutoff_f = max(self.max_absent_vaf * 0.8, 0.01, self.bi_error_rate)

        # purity was estimated for some samples: use that one
        else:
            cutoff_f = max(self.max_absent_vaf * np.median([p for p in self.estimated_purities.values()]),
                           0.01, self.bi_error_rate)

        return cutoff_f

    def _calculate_hyperparameters(self):
        """
        Compute hyperparameters for the prior in the Bayesian inference model based on the estimated purities
        of each sample
        """

        # estimate purities
        self._estimate_purities()

        # set hyperparameter beta according to the estimated purities
        self.betas = dict()
        for sample_name in self.sample_names:
            if sample_name in self.estimated_purities:
                self.betas[sample_name] = 1.0 / self.estimated_purities[sample_name]
                logger.debug('Beta for prior in sample {}: {:.1f}'.format(sample_name, self.betas[sample_name]))
            else:
                self.betas[sample_name] = def_sets.PSEUDO_BETA
                logger.warn('Purity could not be estimated. Used default beta for prior in sample {}: {:.1f}'.format(
                            sample_name, self.betas[sample_name]))

    def _estimate_purities(self):
        """
        Estimate purity from shared (none-private) variants present in multiple samples and
        take their median VAF in a given sample; assumes diploid cancer cells
        """

        pres_lp = math.log(0.5)
        clonal_vafs = defaultdict(lambda: defaultdict(list))
        for mut_key in self.mut_reads.keys():
            present_samples = list()        # samples where variant is likely to be present
            for sample_name in self.mut_reads[mut_key].keys():
                if self.mut_reads[mut_key][sample_name] > 2:

                    _, p1 = get_log_p0(self.coverage[mut_key][sample_name], self.mut_reads[mut_key][sample_name],
                                       self.bi_error_rate, self.bi_c0, cutoff_f=0.05,
                                       pseudo_alpha=def_sets.PSEUDO_ALPHA, pseudo_beta=def_sets.PSEUDO_BETA)

                    if p1 > pres_lp:        # probability to be present is greater than 50%
                        present_samples.append(sample_name)

            if len(present_samples) >= max(2, len(self.sample_names)/3):     # variant is present in multiple samples
                # hence, not a private mutation and therefore helpful to estimate purity
                for sample_name in present_samples:
                    clonal_vafs[sample_name][len(present_samples)].append(
                        float(self.mut_reads[mut_key][sample_name]) / self.coverage[mut_key][sample_name])

        self.estimated_purities = dict()
        for sample_name in self.sample_names:
            if sample_name in clonal_vafs.keys() and \
                            sum(len(clonal_vafs[sample_name][k]) for k in clonal_vafs[sample_name].keys()) > 5:

                shared_vafs = list()
                for no_shared, vafs in sorted(clonal_vafs[sample_name].items(), key=lambda k: -k[0]):
                    shared_vafs += vafs
                    if len(shared_vafs) > max(min(10, len(self.mut_reads)*0.3), len(self.mut_reads)*0.02):
                        break
                self.estimated_purities[sample_name] = 2 * np.median(shared_vafs)
                logger.info('Identified {} shared variants in sample {}. Estimated purity: {:.1%}.'.format(
                    len(shared_vafs), sample_name, self.estimated_purities[sample_name]))
                if self.estimated_purities[sample_name] > 0.995:
                    logger.warn('Sample {} has unusual high estimated purity of {}.'.format(
                        sample_name, self.estimated_purities[sample_name]))
                    self.estimated_purities[sample_name] = 0.99

            elif 0.05 < np.median(self.sample_mafs[sample_name]) < 0.5:
                self.estimated_purities[sample_name] = 2 * np.median(self.sample_mafs[sample_name])
                logger.warn('Insufficient shared variants in '
                            'sample {} to reliably estimate purity. Used median VAF for estimation: {:.1%}'.format(
                             sample_name, self.estimated_purities[sample_name]))
            else:
                logger.warn('Only {} private mutations with median VAF of {:.1%} identified in sample {}. '.format(
                    len(self.sample_mafs[sample_name]), np.median(self.sample_mafs[sample_name]),
                    sample_name) + 'Unable to estimate purity!')

    def _get_present_mutations(self):
        """
        Return list of mutations which are present in a least one sample
        :return: list of indices of present variants
        """

        # indices list of the present mutations
        present_mutations = []
        pres_lp = math.log(0.5)  # log probability of 50%
        for mut_idx, ps in self.log_p01.items():

            if any(p1 > pres_lp for _, p1 in ps):
                present_mutations.append(mut_idx)

        return present_mutations

    def _calculate_genetic_similarity(self):
        """
        Calculate the genetic similarity among all samples in this patient
        (1) calculate the genetic distance between all pairs
        (2) calculate the Jaccard similarity coefficient between all pairs
        """

        self.gen_dis = [[0 for _ in range(self.n)] for _ in range(self.n)]
        self.sim_coff = [[0 for _ in range(self.n)] for _ in range(self.n)]
        self.sim_coff_ex = [[0 for _ in range(self.n)] for _ in range(self.n)]      # excluding founders

        founders = sum(1 for mut_idx in self.data.keys() if all(vaf > 0 for vaf in self.data[mut_idx]))
        likely_founders = set(mut_idx for mut_idx in self.data.keys()
                              if all(vaf > 0 or vaf < 0 for vaf in self.data[mut_idx]))

        for s1_idx in range(len(self.data[0])):
            for s2_idx in range(len(self.data[0])):

                disagree = 0
                present_agree = 0
                no_known_variants = 0
                considered_vars = set()

                for mut_idx in range(len(self.data)):

                    if self.data[mut_idx][s1_idx] > 0:          # mutation present
                        if self.data[mut_idx][s2_idx] == 0:     # disagree
                            no_known_variants += 1
                            disagree += 1
                            considered_vars.add(mut_idx)

                        # mutation present in both
                        elif self.data[mut_idx][s2_idx] > 0:    # agree
                            no_known_variants += 1
                            present_agree += 1
                            considered_vars.add(mut_idx)

                        elif self.data[mut_idx][s2_idx] == NEG_UNKNOWN:
                            # no indication of a mutation at this position but low coverage
                            pass

                    elif self.data[mut_idx][s1_idx] == 0:     # mutation absent
                        if self.data[mut_idx][s2_idx] > 0:
                            no_known_variants += 1
                            disagree += 1
                            considered_vars.add(mut_idx)

                        elif self.data[mut_idx][s2_idx] == 0:   # agree
                            # mutation is absent in both samples and is therefore not relevant for these calculations
                            pass

                        elif self.data[mut_idx][s2_idx] == POS_UNKNOWN:
                            # indication of a mutation at this position but insufficient mutant reads
                            # maybe penalize distance with two epsilon
                            pass

                    # mutation believed to be present but insufficient mutant reads
                    elif self.data[mut_idx][s1_idx] == POS_UNKNOWN:
                        if self.data[mut_idx][s2_idx] == 0:
                            pass

                    # mutation believed to be absent but insufficient coverage
                    elif self.data[mut_idx][s1_idx] == NEG_UNKNOWN:
                        if self.data[mut_idx][s2_idx] > 0:
                            pass

                self.gen_dis[s1_idx][s2_idx] = disagree
                self.sim_coff[s1_idx][s2_idx] = 1.0 if no_known_variants == 0 \
                    else (float(present_agree) / no_known_variants)

                # determine the number of likely founders among variants which are
                # known with certainty in the pair of samples
                no_founders = len(likely_founders.intersection(considered_vars))
                self.sim_coff_ex[s1_idx][s2_idx] = 1.0 if no_known_variants - no_founders <= 0 \
                    else ((float(present_agree) - no_founders) / (no_known_variants - no_founders))

        # Produce tables with the genetic distance between samples
        # print('Similarity index based on the fraction of shared mutations (including founders):')
        # print('Sample \t '+' \t '.join(self.sample_names[sa_idx].replace('_', ' ') for sa_idx in range(self.n))+'')
        # for s1_idx in range(self.n):
        #     print('{} \t '.format(self.sample_names[s1_idx].replace('_', ' ')) +
        #           ' \t '.join('{:.2f}'.format(self.sim_coff[s1_idx][s2_idx]) for s2_idx in range(self.n))+'')
        #
        # print('Similarity index based on the fraction of shared mutations (excluding founders):')
        # print('Sample \t '+' \t '.join(self.sample_names[sa_idx].replace('_', ' ') for sa_idx in range(self.n))+'')
        # for s1_idx in range(self.n):
        #     print('{} \t '.format(self.sample_names[s1_idx].replace('_', ' ')) +
        #           ' \t '.join('{:.2f}'.format(self.sim_coff_ex[s1_idx][s2_idx]) for s2_idx in range(self.n))+'')
        #
        # # Produce table with the genetic distance between samples
        # print('Genetic distance across the samples:')
        # print('Sample \t '+' \t '.join(self.sample_names[sa_idx].replace('_', ' ') for sa_idx in range(self.n)))
        # for s1_idx in range(self.n):
        #     print('{} \t '.format(self.sample_names[s1_idx].replace('_', ' ')) +
        #           ' \t '.join('{}'.format(self.gen_dis[s1_idx][s2_idx]) for s2_idx in range(self.n))+'')
