# Supplementary material for: Reconstructing metastatic seeding patterns of human cancers
Source: Nat Commun. 2017 Jan 31;8:14114. doi: 10.1038/ncomms14114 (PMC5290319; doi:10.1038/ncomms14114)
Supplement: Supplementary Software 1 — Treeomics v1.5.2 [file ncomms14114-s5.zip › Treeomics_v1.5.2/src/treeomics/phylogeny/simple_phylogeny.py]

#!/usr/bin/python
"""Infers most reliable mutation pattern based on standard binary classification"""
__author__ = 'Johannes REITER'
__date__ = 'April, 2014'

import logging
import math
import sys
import numpy as np
from collections import defaultdict
from itertools import islice
from copy import deepcopy
import phylogeny.cplex_solver as cps
from phylogeny.phylogeny_utils import Phylogeny, create_conflict_graph
import utils.int_settings as def_sets
# import conflict_solver as cf


# get logger for application
logger = logging.getLogger('treeomics')


class SimplePhylogeny(Phylogeny):

    def __init__(self, patient, mps):
        """
        Initialize class
        :param patient: instance of class patient
        :param mps: mutation patterns based on conventional classifications
        """

        Phylogeny.__init__(self, patient, mps)

        # variables used for the minimum ignored mutation solution
        self.compatible_mutations = None

        self.nodes = None

        # perfect and persistent phylogeny tree according to the minimal number of ignored mutations
        self.compatible_tree = None

        # dictionary of the individual mutation pattern scores, dict key is given by the mut_idx
        self.mp_weights = None

    def find_max_compatible_tree(self, time_limit=None):
        """
        Find the largest set of compatible characters and create from this largest
        set a phylogenetic tree.
        For variants which are not significantly mutated a minimum coverage can be required.
        If the minimum coverage is not met, the variant status is unknown and both patterns (presence and
        absence) will be explored.
        :param time_limit: time limit for MILP solver in seconds
        :return inferred evolutionary tree
        """

        # compute various mutation patterns (nodes) and their reliability scores
        self.nodes, self.node_scores, self.mp_weights = determine_graph_nodes(
            self.patient, self.patient.sample_names, self.patient.mut_keys, self.patient.gene_names)

        # create conflict graph which forms the input to the ILP
        self.cf_graph = create_conflict_graph(self.nodes, weights=self.node_scores)

        # translate the conflict graph into a minimum vertex cover problem
        # and solve this using integer linear programming
        self.conflicting_nodes, _ = cps.solve_conflicting_phylogeny(self.cf_graph, time_limit=time_limit)

        self.compatible_nodes = dict()

        self.conflicting_mutations = set(mut for mp, muts in self.nodes.items() if len(mp) > 0 for mut in muts)
        self.compatible_mutations = [mut_idx for mut_idx in sorted(self.conflicting_mutations)]

        founders = set()  # find all founding mutations according to the inferred solution
        unique_mutations = defaultdict(set)  # find all private mutations for all samples

        # remove the minimum set of conflicting mutation patterns from the mutation lists
        # and compute the maximum compatible clones and mutation dictionaries
        for mp, muts in self.nodes.items():
            if mp not in self.conflicting_nodes and len(mp) > 0:
                self.compatible_nodes[mp] = muts
                if len(mp) == 1:      # unique (private) mutations
                    for sa_idx in mp:
                        unique_mutations[sa_idx] = muts
                elif len(mp) == self.patient.n:
                    founders = muts

        for compatible_clone, muts in self.compatible_nodes.items():
            for mut in muts:
                self.conflicting_mutations.remove(mut)
        for conflicting_mut in self.conflicting_mutations:
            self.compatible_mutations.remove(conflicting_mut)

        logger.info('{} out of {} are compatible on an evolutionary tree. '.format(
            len(self.compatible_mutations), len(self.compatible_mutations)+len(self.conflicting_mutations))
            + '{} ({:.3%}) of the mutations are conflicting.'.format(
            len(self.conflicting_mutations), float(len(self.conflicting_mutations)) /
                (len(self.compatible_mutations)+len(self.conflicting_mutations))))

        # construct a phylogenetic tree from the conflict-free set of clones
        self.compatible_tree = self.infer_evolutionary_tree(self.compatible_nodes, founders, unique_mutations)

        return self.compatible_tree

    def validate_node_robustness(self, no_replications):
        """
        Validate the robustness of the identified most reliable mutation patterns
        through down-sampling
        :param no_replications: Number of replications for each used fraction of variants
        :return observed frequencies of the mutation patterns in each used fraction of variants
        """

        # Most reliable mutation patterns need to be identified before
        if self.compatible_nodes is None:
            self.find_max_compatible_tree()

        node_frequencies = cps.solve_downsampled_binary_nodes(
            self.cf_graph, self.mp_weights, self.patient.shared_mutations,
            no_replications, len(self.patient.sample_names))

        comp_node_frequencies = defaultdict(dict)

        # infer the number of compatible parsimony-informative mutation patterns
        no_comp_nodes = sum(1 for node in self.compatible_nodes.keys()
                            if 1 < len(node) < len(self.patient.sample_names))
        for sample_fraction in sorted(node_frequencies.keys()):
            freq = 0
            for node in self.compatible_nodes.keys():

                # consider only parsimony-informative MPs
                if len(node) == 1 or len(node) == len(self.patient.sample_names):
                    continue

                if node in node_frequencies[sample_fraction]:
                    comp_node_frequencies[sample_fraction][node] = \
                        float(node_frequencies[sample_fraction][node]) / no_replications
                    freq += comp_node_frequencies[sample_fraction][node]
                else:
                    comp_node_frequencies[sample_fraction][node] = 0.0

            logger.info('Fraction of confirmed mutation patterns with {}% of the variants: {:.1%}'.format(
                sample_fraction, float(freq)/no_comp_nodes))

        # produce latex table for paper
        # displayed_fractions = [10, 20, 50, 80, 90, 95]
        # print('\\textbf Mutation pattern  & {} \\\\'.format(' & '.join(
        #       '\\textbf {:.0f}$\%$'.format(fr) for fr in displayed_fractions)))
        # for node in sorted(self.compatible_nodes.keys(), key=lambda k: -self.cf_graph.node[k]['weight']):
        #
        #     print('({}) & {} \\\\'.format(','.join(str(n+1) for n in sorted(node)), ' & '.join(
        #         '{:.1f}$\%$'.format(comp_node_frequencies[fr][node]*100.0) for fr in displayed_fractions)))

        return comp_node_frequencies


def determine_graph_nodes(patient, sample_names, mut_keys, gene_names=None):
    """
    Infer the mutation patterns (graph nodes) by the maximum likelihood using bayesian inference
    :param patient: instance of class patient providing data structured around sequencing data
    :param sample_names: name of the samples
    :param mut_keys: unique key of variant
    :param gene_names: if available name of the gene where the variant occurred
    :return dictionary of nodes and corresponding variants, pattern reliability scores, weights of patterns of variants
    """

    # mutation patterns form the basis for the nodes in the graph
    nodes = defaultdict(set)
    node_scores = dict()    # mutation patterns score summed over all variants supporting this score
    mut_pattern_weights = dict()    # weight of the inferred mutation pattern given the p0 in each sample

    bayesian_scores = False

    # presence probability of a variant for calculating reliability score
    # is upper bounded because the same variant could have been independently acquired twice
    max_pre_llh = math.log(def_sets.MAX_PRE_PROB)
    not_max_pre_llh = 1.0 - max_pre_llh

    # absence probability of a variant for calculating reliability score
    # should be upper bounded because the variant could have been lost by LOH
    # for most sequencing depth this lower bound is irrelevant
    max_abs_llh = math.log(def_sets.MAX_ABS_PROB)
    not_max_abs_llh = 1.0 - max_abs_llh

    if bayesian_scores:
        log_p01 = patient.log_p01   # posterior: log probability that VAF = 0
        for mut_idx in range(len(log_p01)):
            node = set()
            log_ml = 0.0        # log maximum likelihood of the inferred pattern
            for sa_idx in range(len(sample_names)):
                if math.exp(log_p01[mut_idx][sa_idx][0]) < 0.5:   # variant is present
                    node.add(sa_idx)
                    log_ml += min(log_p01[mut_idx][sa_idx][1], max_pre_llh)
                else:                           # mutation is absent
                    log_ml += min(log_p01[mut_idx][sa_idx][0], max_abs_llh)

            node = frozenset(node)
            if log_ml == 0.0:   # numerical artifact, use approximation: ignore second order term
                for sa_idx in range(len(sample_names)):
                    if sa_idx in node:              # variant is present
                        log_ml += math.exp(max(log_p01[mut_idx][sa_idx][0], not_max_pre_llh))     # sum probability
                    else:                           # variant is absent
                        log_ml += math.exp(max(log_p01[mut_idx][sa_idx][1], not_max_abs_llh))

                log_ml = np.log1p(-log_ml)      # calculates log(1+argument)
                logger.debug('Approximated log probability of variant {} having pattern {} by {:.2e}.'.format(
                    gene_names[mut_idx] if gene_names is not None else mut_keys[mut_idx], node, log_ml))
                if log_ml == 0.0:
                    if len(node) == 0 or len(node) == len(sample_names):
                        logger.debug('Underflow error. Set probability to minimal float value!')
                    else:
                        logger.warn('Underflow error. Set probability to minimal float value!')
                    log_ml = -sys.float_info.min
                assert log_ml < 0.0,\
                    ('Underflow error while calculating the probability that the variant {} does not have pattern {}.'
                        .format(gene_names[mut_idx], ', '.join(sample_names[sa_idx] for sa_idx in node)))

            mut_pattern_weights[mut_idx] = log_ml

            nodes[node].add(mut_idx)
            # calculate the probability that no variant has pattern 'node'
            if node in node_scores.keys():
                node_scores[node] *= -np.expm1(log_ml)
            else:
                node_scores[node] = -np.expm1(log_ml)

            logger.debug('Variant {} {} has pattern {} with probability {:.1e}.'.format(
                mut_keys[mut_idx], '({})'.format(gene_names[mut_idx]) if gene_names is not None else '',
                ', '.join(sample_names[sa_idx] for sa_idx in node), math.exp(log_ml)))

        # calculate the final reliability score of a mutation pattern of the probability
        # that no mutation has that pattern
        for node in node_scores.keys():
            if node_scores[node] == 0.0:
                if len(node) == 0 or len(node) == len(sample_names):
                    logger.warn('Underflow error for pattern {}. Set probability to minimal float value!'.format(
                        ', '.join(sample_names[sa_idx] for sa_idx in node)))
                else:
                    logger.debug('Underflow error for pattern {}. Set probability to minimal float value!'.format(
                        ', '.join(sample_names[sa_idx] for sa_idx in node)))

                node_scores[node] = sys.float_info.min
            node_scores[node] = -math.log(node_scores[node])
        # normalize reliability score by the number of processed variants (m)
        for node in node_scores.keys():
            node_scores[node] /= len(log_p01)       # number of variants
            if node_scores[node] == 0.0:
                node_scores[node] = sys.float_info.min

        # Show nodes with high reliability score
        for node, score in islice(sorted(node_scores.items(), key=lambda k: -k[1]), 0, 50):
            logger.debug('Pattern {} has a reliability score of {:.2f}.'.format(
                ', '.join(sample_names[sa_idx] for sa_idx in node), score))

    # use conventional statistical binary classification
    # weights are given by the number of mutations supporting a pattern
    else:
        # nodes are given by the binary classification
        nodes = deepcopy(patient.mps)
        for node in nodes.keys():

            # weight of a mutation pattern is directly given by the number of mutations supporting it
            node_scores[node] = len(nodes[node])
            for mut_idx in nodes[node]:
                mut_pattern_weights[mut_idx] = 1

    return nodes, node_scores, mut_pattern_weights
