# Supplementary material for: Reconstructing metastatic seeding patterns of human cancers
Source: Nat Commun. 2017 Jan 31;8:14114. doi: 10.1038/ncomms14114 (PMC5290319; doi:10.1038/ncomms14114)
Supplement: Supplementary Software 1 — Treeomics v1.5.2 [file ncomms14114-s5.zip › Treeomics_v1.5.2/src/treeomics/plots/plots_utils.py]

"""Visualize various data"""
import logging
import numpy as np
from collections import defaultdict
from itertools import cycle
import scipy.cluster.hierarchy as sch
import matplotlib.pyplot as plt
import matplotlib as mpl
from matplotlib.colors import LinearSegmentedColormap
from matplotlib.cm import ScalarMappable
import pandas as pd
import seaborn as sns
from copy import deepcopy
import math
from utils.statistics import calculate_present_pvalue, calculate_absent_pvalue
from matplotlib import rcParams
from matplotlib import cm
import os.path
from utils.int_settings import NEG_UNKNOWN, POS_UNKNOWN
from phylogeny.simple_phylogeny import SimplePhylogeny
from phylogeny.max_lh_phylogeny import MaxLHPhylogeny

__author__ = 'Johannes REITER'
__date__ = 'April, 2014'

# get logger for application
logger = logging.getLogger('treeomics')
rcParams['font.family'] = 'sans-serif'
rcParams['font.sans-serif'] = ['Arial']
sns.set_style("whitegrid", {'grid.color': '0.8', "axes.edgecolor": "0.0"})


def bayesian_hinton(log_p01, output_directory, filename, row_labels=None, column_labels=None,
                    displayed_mutations=None, drivers=None):
    """
    Draw bayesian Hinton diagram for visualizing uncertainty in mutation data of multiple samples.
    :param log_p01: mutation data decoded as log probability that a variant is (absent, present) in each sample
    :param output_directory: output directory
    :param filename: plot filename (without ending), add pdf and png later
    :param row_labels: sample names
    :param column_labels: names of genes where the variant occurred
    :param displayed_mutations: depict only the given list of mutations in the table
    :param drivers: highlight mutations associated with cancer
    """

    # create colorbar and return scalar map
    # scalar_map = _create_colorbar(output_directory)
    # colors = [scalar_map.to_rgba(1.0), scalar_map.to_rgba(0.85), scalar_map.to_rgba(0.7), scalar_map.to_rgba(0.5),
    #           scalar_map.to_rgba(0.3), scalar_map.to_rgba(0.15), scalar_map.to_rgba(0.0)]
    # from seaborn sns.color_palette("RdBu_r", 7)
    # sns.diverging_palette(245, 15, s=95, n=15)
    div_pal = sns.diverging_palette(245, 15, s=95, n=23)
    colors = []
    for c in div_pal:
        colors.append(c[:3])

    # size and position settings
    height = 4
    width = 2
    y_spacing = 1
    label_x_pos = -2
    label_y_pos = 0

    # show all mutations in the table if no subset is given
    if displayed_mutations is None:
        displayed_mutations = [i for i in range(len(log_p01))]

    x_length = ((-label_x_pos + 20) if row_labels is not None else 0) + (len(displayed_mutations) * width)
    y_length = len(log_p01[0]) * (height+y_spacing) - y_spacing + (label_y_pos + 20 if column_labels is not None else 0)

    # create new figure
    plt.figure(figsize=(x_length / 20.0, y_length / 20.0), dpi=150)

    ax = plt.axes([0, 1, 1, 1])

    ax.patch.set_facecolor('white')
    ax.set_aspect('auto')
    ax.xaxis.set_major_locator(plt.NullLocator())
    ax.yaxis.set_major_locator(plt.NullLocator())

    # sort mutation table according to status
    priorities = [0 for _ in range(len(log_p01))]
    for mut_idx in displayed_mutations:
        for sa_idx, (log_prob0, _) in enumerate(log_p01[mut_idx]):
            p0 = math.exp(log_prob0)
            if p0 <= 0.01:     # mutation is most likely present
                priorities[mut_idx] += 7 * (8 ** (len(log_p01[mut_idx])-sa_idx-1))
            elif p0 <= 0.1:     # mutation is probably present
                priorities[mut_idx] += 6 * (8 ** (len(log_p01[mut_idx])-sa_idx-1))
            elif p0 <= 0.25:     # mutation is maybe present
                priorities[mut_idx] += 5 * (8 ** (len(log_p01[mut_idx])-sa_idx-1))
            elif p0 < 0.75:     # mutation is unknown
                priorities[mut_idx] += 3 * (8 ** (len(log_p01[mut_idx])-sa_idx-1))
            elif p0 < 0.9:     # mutation is maybe absent
                priorities[mut_idx] += 2 * (8 ** (len(log_p01[mut_idx])-sa_idx-1))
            elif p0 < 0.99:     # mutation is probably absent
                priorities[mut_idx] += 1 * (8 ** (len(log_p01[mut_idx])-sa_idx-1))
            else:     # mutation is most likely absent
                priorities[mut_idx] += 0 * (8 ** (len(log_p01[mut_idx])-sa_idx-1))

    edge_color = 'black'

    for x_pos, mut_idx in enumerate(sorted(displayed_mutations,
                                           key=lambda k: (-priorities[k],
                                                          column_labels[k] if column_labels is not None else 0))):

        for sa_idx, (log_prob0, _) in enumerate(log_p01[mut_idx]):
            p0 = math.exp(log_prob0)

            if p0 <= 0.00001:     # mutation is most likely present
                color = colors[0]
            elif p0 <= 0.0001:     # mutation is most likely present
                color = colors[1]
            elif p0 <= 0.001:     # mutation is most likely present
                color = colors[2]
            elif p0 <= 0.0031:     # mutation is probably present
                color = colors[3]
            elif p0 <= 0.01:     # mutation is probably present
                color = colors[4]
            elif p0 <= 0.02:     # mutation is probably present
                color = colors[5]
            elif p0 <= 0.05:     # mutation is probably present
                color = colors[6]
            elif p0 <= 0.1:     # mutation is probably present
                color = colors[7]
            elif p0 <= 0.15:     # mutation is probably present
                color = colors[8]
            elif p0 <= 0.2:     # mutation is maybe present
                color = colors[9]
            elif p0 <= 0.4:     # mutation is maybe present
                color = colors[10]
            elif p0 < 0.6:     # mutation is unknown
                color = colors[11]
            elif p0 < 0.8:     # mutation is maybe absent
                color = colors[12]
            elif p0 < 0.85:     # mutation is maybe absent
                color = colors[13]
            elif p0 < 0.9:     # mutation is probably absent
                color = colors[14]
            elif p0 < 0.95:     # mutation is probably absent
                color = colors[15]
            elif p0 < 0.98:     # mutation is probably absent
                color = colors[16]
            elif p0 < 0.99:     # mutation is probably absent
                color = colors[17]
            elif p0 < 0.9969:     # mutation is probably absent
                color = colors[18]
            elif p0 < 0.999:     # mutation is probably absent
                color = colors[19]
            elif p0 < 0.9999:     # mutation is probably absent
                color = colors[20]
            elif p0 < 0.99999:     # mutation is probably absent
                color = colors[21]
            else:     # mutation is most likely absent
                color = colors[22]

            rect = plt.Rectangle([x_pos * width, (height+y_spacing) * (len(log_p01[mut_idx]) - sa_idx - 1)],
                                 width, height, facecolor=color, edgecolor=edge_color, linewidth=1.0)
            ax.add_patch(rect)

    if row_labels is not None:
        for sa_idx, row_name in enumerate(row_labels):
            ax.text(label_x_pos, (height+y_spacing) * (len(row_labels) - sa_idx - 1)+1, row_name.replace('_', ' '),
                    horizontalalignment='right', verticalalignment='bottom', fontsize=12)

    if column_labels is not None:
        for x_pos, mut_idx in enumerate(sorted(displayed_mutations,
                                               key=lambda k: (-priorities[k], column_labels[k]))):

            ax.text(x_pos * width+(width/2)+0.2, label_y_pos+(height+y_spacing) * (len(log_p01[mut_idx])),
                    _format_gene_name(column_labels[mut_idx], max_length=12),
                    rotation='vertical', horizontalalignment='center', verticalalignment='bottom', fontsize=8,
                    color='red' if drivers is not None and column_labels[mut_idx] in drivers else 'black')

    ax.autoscale_view()
    plt.savefig(os.path.join(output_directory, filename+'.pdf'), dpi=150, bbox_inches='tight', transparent=True)
    plt.savefig(os.path.join(output_directory, filename+'.png'), dpi=150, bbox_inches='tight', transparent=True)

    logger.info('Generated bayesian mutation table plot: {}'.format(filename+'.pdf'))

    # plt.show(block=True)
    plt.close()


def _create_colorbar(output_directory):
    """
    Make plot with vertical (default) colorbar and return scalar map
    :param output_directory: output directory
    :return: scalar map
    """

    fig, ax = plt.subplots(figsize=(0.3, 3), dpi=150)
    # segmentdata argument is a dictionary with a red, green and blue entries.
    # Each entry should be a list of x, y0, y1 tuples, forming rows in a table.
    # Entries for alpha are optional
    cdict = {'red':   ((0.0, 1.0, 1.0),
                       (0.1, 0.9, 0.9),
                       (0.6, 0.9, 0.9),
                       (0.95, 0.0, 0.0),
                       (1.0, 0.0, 0.0)),

             'green': ((0.0, 0.0, 0.0),
                       (0.01, 0.0, 0.0),
                       (0.4, 0.9, 0.9),
                       (0.5, 0.9, 0.9),
                       (0.6, 0.9, 0.9),
                       (0.99, 0.0, 0.0),
                       (1.0, 0.0, 0.0)),

             'blue':  ((0.0, 0.0, 0.0),
                       (0.05, 0.0, 0.0),
                       (0.4, 0.9, 0.9),
                       (0.9, 0.9, 0.9),
                       (1.0, 1.0, 1.0))  # ,

             # 'alpha': ((0.0, 0.7, 0.7),
             #           #(0.5, 0.3, 0.3),
             #           (1.0, 0.7, 0.7))
             }

    lscmap = LinearSegmentedColormap('BlueRed', cdict)

    norm = mpl.colors.Normalize(vmin=0.0, vmax=1.0)

    cb1 = mpl.colorbar.ColorbarBase(ax, cmap=lscmap, norm=norm, orientation='vertical', ticks=[0, 0.25, 0.5, 0.75, 1.0])
    cb1.ax.tick_params(labelsize=11)
    cb1.ax.yaxis.set_ticks_position('left')
    cb1.ax.set_yticklabels(['< 0.01', '0.1', '0.5', '0.9', '> 0.99'])
    cb1.set_label('Prob. of presence', size=12)

    scalar_map = ScalarMappable(norm=norm, cmap=lscmap)

    plt.savefig(os.path.join(output_directory, 'colorbar_variant_presences'+'.pdf'),
                dpi=150, bbox_inches='tight', transparent=True)
    plt.savefig(os.path.join(output_directory, 'colorbar_variant_presences'+'.png'),
                dpi=150, bbox_inches='tight', transparent=True)

    plt.close()

    return scalar_map


def hinton(data, filename, row_labels=None, column_labels=None, displayed_mutations=None, drivers=None):
    """
    Draw Hinton diagram for visualizing mutation data of multiple samples.
    :param data: mutation data
    :param filename: path to the output file of the created figure (without ending), add pdf and png later
    :param row_labels: sample names
    :param column_labels: names of genes where the variant occurred
    :param displayed_mutations: depict only the given list of mutations in the table
    :param drivers: highlight mutations associated with cancer
    """

    # size and position settings
    height = 4
    width = 2
    y_spacing = 1
    label_x_pos = -2
    label_y_pos = 0

    # show all mutations in the table if no subset is given
    if displayed_mutations is None:
        displayed_mutations = [i for i in range(len(data))]

    x_length = ((-label_x_pos + 20) if row_labels is not None else 0) + (len(displayed_mutations) * width)
    y_length = len(data[0]) * (height+y_spacing) - y_spacing + (label_y_pos + 20 if column_labels is not None else 0)

    # create new figure
    plt.figure(figsize=(x_length / 20.0, y_length / 20.0), dpi=150)

    ax = plt.axes([0, 1, 1, 1])

    ax.patch.set_facecolor('white')
    ax.set_aspect('auto')
    ax.xaxis.set_major_locator(plt.NullLocator())
    ax.yaxis.set_major_locator(plt.NullLocator())

    # sort mutation table according to status
    priorities = [0 for _ in range(len(data))]
    for mut_idx in displayed_mutations:
        for sa_idx, maf in enumerate(data[mut_idx]):
            if maf > 0:     # mutation is present
                priorities[mut_idx] += 3 * (4 ** (len(data[mut_idx])-sa_idx-1))
            elif maf == POS_UNKNOWN:
                # merge the two unknown categories when variants are displayed
                priorities[mut_idx] += 1 * (4 ** (len(data[mut_idx])-sa_idx-1))
            elif maf == NEG_UNKNOWN:
                priorities[mut_idx] += 1 * (4 ** (len(data[mut_idx])-sa_idx-1))
            else:
                priorities[mut_idx] += 0 * (4 ** (len(data[mut_idx])-sa_idx-1))

    edge_color = 'black'

    for x_pos, mut_idx in enumerate(sorted(displayed_mutations,
                                           key=lambda k: (-priorities[k],
                                                          column_labels[k] if column_labels is not None else 0))):

        for sa_idx, maf in enumerate(data[mut_idx]):
            if maf > 0:     # mutation is present
                color = 'blue'
            elif maf == POS_UNKNOWN:
                # merge the two unknown categories when variants are displayed
                color = (0.9, 0.75, 0.75)
            elif maf == NEG_UNKNOWN:
                # merge the two unknown categories when variants are displayed
                color = (0.9, 0.75, 0.75)
            else:
                color = (1.0, 0.3, 0.3)

            rect = plt.Rectangle([x_pos * width, (height+y_spacing) * (len(data[mut_idx]) - sa_idx - 1)], width, height,
                                 facecolor=color, edgecolor=edge_color)
            ax.add_patch(rect)

    if row_labels is not None:
        for sa_idx, row_name in enumerate(row_labels):
            ax.text(label_x_pos, (height+y_spacing) * (len(row_labels) - sa_idx - 1)+1, row_name.replace('_', ' '),
                    horizontalalignment='right', verticalalignment='bottom', fontsize=12)

    if column_labels is not None:
        for x_pos, mut_idx in enumerate(sorted(displayed_mutations,
                                               key=lambda k: (-priorities[k], column_labels[k]))):

            ax.text(x_pos * width+(width/2)+0.2, label_y_pos+(height+y_spacing) * (len(data[mut_idx])),
                    _format_gene_name(column_labels[mut_idx], max_length=12),
                    rotation='vertical', horizontalalignment='center', verticalalignment='bottom', fontsize=8,
                    color='red' if drivers is not None and column_labels[mut_idx] in drivers else 'black')

    ax.autoscale_view()

    plt.savefig(filename+'.pdf', dpi=150, bbox_inches='tight', transparent=True)
    plt.savefig(filename+'.png', dpi=150, bbox_inches='tight', transparent=True)
    plt.close()
    logger.info('Generated mutation table plot: {}'.format(filename+'.pdf'))

    # plt.show(block=True)


def create_incompatible_mp_table(patient, filename, phylogeny, row_labels=None, column_labels=None):
    """
    Draw Hinton diagram for visualizing mutation data of multiple samples.
    :param patient: mutation data
    :param filename: path to the output file of the created figure (without ending), add pdf and png later
    :param phylogeny: data structure around the inferred phylogenetic tree
    :param row_labels: sample names
    :param column_labels: names of genes where the variant occurred
    """

    # size and position settings
    height = 4
    width = 1
    y_spacing = 1
    label_x_pos = -2
    label_y_pos = 0
    cb_width = 30.0
    x_space = 5.0

    if isinstance(phylogeny, SimplePhylogeny):
        displayed_mutations = [mut_idx for mut_idx in phylogeny.conflicting_mutations]
    elif isinstance(phylogeny, MaxLHPhylogeny):
        displayed_mutations = [mut_idx for mut_idx in
                               set(phylogeny.false_positives.keys()).union(set(phylogeny.false_negatives.keys()))]
        if phylogeny.conflicting_mutations is not None:
            for mut_idx in phylogeny.conflicting_mutations:
                displayed_mutations.append(mut_idx)

    # elif isinstance(phylogeny, SubclonalPhylogeny):
    #     logger.warning('Illustrative mutation table not yet implemented for subclonal detections.')
    #     return
    else:
        logger.error('Could not create illustrative mutation table of incompatible mutation patterns. ')
        logger.error('Phylogeny object is of wrong type! ')
        return -1, -1

    if len(displayed_mutations) == 0:
        logger.info('There were no evolutionarily incompatible mutations!')
        return -1, -1

    x_length = ((-label_x_pos + 20) if row_labels is not None else 0) + (len(displayed_mutations) * width * 3)
    y_length = (len(patient.data[0]) * (height+y_spacing) - y_spacing
                + (label_y_pos + 20 if column_labels is not None else 0))

    x_length += x_space + cb_width

    # create new figure
    fig = plt.figure(figsize=(x_length / 20.0, y_length / 20.0), dpi=150)

    ax = plt.axes([0, 1, (x_length-cb_width-x_space)/x_length, 1])
    ax.axis('off')

    ax.patch.set_facecolor('white')
    ax.patch.set_edgecolor(None)
    # ax.set_aspect('auto')
    ax.xaxis.set_major_locator(plt.NullLocator())
    ax.yaxis.set_major_locator(plt.NullLocator())

    present_color = 'blue'
    absent_color = (1.0, 0.3, 0.3)
    unknown_color = (0.9, 0.75, 0.75)

    for x_pos, mut_idx in enumerate(
            sorted(displayed_mutations, key=lambda k: (column_labels[k].lower() if column_labels is not None else k))):

        for sa_idx, maf in enumerate(patient.data[mut_idx]):

            cov = float(patient.coverage[patient.mut_keys[mut_idx]][patient.sample_names[sa_idx]])
            if cov > 0:
                raw_maf = (float(patient.mut_reads[patient.mut_keys[mut_idx]][patient.sample_names[sa_idx]]) / cov)
            else:
                raw_maf = 0.0

            if maf > 0:     # mutation is present
                class_color = present_color
            elif maf == POS_UNKNOWN:
                # merge the two unknown categories when variants are displayed
                class_color = unknown_color
            elif maf == NEG_UNKNOWN:
                # merge the two unknown categories when variants are displayed
                class_color = unknown_color
            else:
                class_color = absent_color

            maf_color = plt.cm.Blues(2.0 * raw_maf if raw_maf < 0.5 else 1.0)
            cov_color = plt.cm.Greens(math.log(cov, 10)/3 if 0 < cov < 1000 else 0.0 if cov <= 0.0 else 1.0)

            rect_maf = plt.Rectangle([(x_pos * width * 3) + 0,
                                      (height+y_spacing) * (len(patient.data[mut_idx]) - sa_idx - 1)],
                                     width, height, linewidth=0, facecolor=maf_color)
            rect_cov = plt.Rectangle([(x_pos * width * 3) + 1,
                                      (height+y_spacing) * (len(patient.data[mut_idx]) - sa_idx - 1)],
                                     width, height, linewidth=0, facecolor=cov_color)
            box = plt.Rectangle([(x_pos * width * 3), (height+y_spacing) * (len(patient.data[mut_idx]) - sa_idx - 1)],
                                width*2, height, linewidth=4, facecolor=None, edgecolor=class_color, clip_on=False)
            ax.add_patch(box)
            ax.add_patch(rect_maf)
            ax.add_patch(rect_cov)

            if isinstance(phylogeny, MaxLHPhylogeny):
                if mut_idx in phylogeny.false_positives.keys() and \
                        sa_idx in phylogeny.false_positives[mut_idx]:

                    af = plt.Rectangle([(x_pos * width * 3), (height+y_spacing) *
                                        (len(patient.data[mut_idx]) - sa_idx - 1)],
                                       width*2, height/2, facecolor=absent_color, linewidth=0)
                    ax.add_patch(af)

                elif mut_idx in phylogeny.false_negatives.keys() and sa_idx in phylogeny.false_negatives[mut_idx]:
                    af = plt.Rectangle([(x_pos * width * 3), (height+y_spacing) *
                                        (len(patient.data[mut_idx]) - sa_idx - 1)],
                                       width*2, height/2, facecolor=present_color, linewidth=0)
                    ax.add_patch(af)

    if row_labels is not None:
        for sa_idx, row_name in enumerate(row_labels):
            ax.text(label_x_pos, (height+y_spacing) * (len(row_labels) - sa_idx - 1)+1, row_name.replace('_', ' '),
                    horizontalalignment='right', verticalalignment='bottom', fontsize=12)

    if column_labels is not None:
        for x_pos, mut_idx in enumerate(sorted(displayed_mutations,
                                               key=lambda k: (column_labels[k].lower()))):

            ax.text(x_pos * width * 3 + width+0.1, label_y_pos+(height+y_spacing) * (len(patient.data[mut_idx])),
                    _format_gene_name(column_labels[mut_idx], max_length=12),
                    rotation='vertical', horizontalalignment='center', verticalalignment='bottom', fontsize=8)

    # draw colorbar legend to MAFs
    ax1 = fig.add_axes([(x_length-cb_width)/x_length+(cb_width/4/x_length), 1.05, 0.04, 0.9])
    # Set the colormap and norm to correspond to the data for which the colorbar will be used.
    cmap = cm.Blues
    norm = mpl.colors.Normalize(vmin=0, vmax=0.5)

    cb1 = mpl.colorbar.ColorbarBase(ax1, cmap=cmap, norm=norm, orientation='vertical')
    cb1.ax.tick_params(labelsize=8)
    cb1.ax.yaxis.set_ticks_position('left')
    cb1.set_label('VAF')

    # draw colorbar legend to MAFs
    ax2 = fig.add_axes([(x_length-(cb_width/2))/x_length+(cb_width/4/x_length), 1.05, 0.04, 0.9])
    # Set the colormap and norm to correspond to the data for which the colorbar will be used.
    cmap = cm.Greens

    cb2 = mpl.colorbar.ColorbarBase(ax2, cmap=cmap, norm=mpl.colors.LogNorm(vmin=1, vmax=1000), orientation='vertical')
    cb2.ax.tick_params(labelsize=8)
    cb2.ax.yaxis.set_ticks_position('left')
    cb2.set_label('Coverage')

    ax.autoscale_view()

    plt.savefig(filename+'.pdf', dpi=150, bbox_inches='tight', transparent=True)
    plt.savefig(filename+'.png', bbox_inches='tight', transparent=True)
    plt.close()
    logger.info('Generated illustrative mutation table plot of incompatible mutation patterns: {}'.format(
        filename+'.pdf'))

    return x_length, y_length


def vaf_distribution_plot(filename, patient):
    """
    Create violin variant allele frequency distribution plot
    :param filename: name of the output file
    :param patient: instance of the class patient
    """

    # Set up the matplotlib figure
    fig, ax_vaf = plt.subplots(figsize=(1.5+len(patient.sample_names)*0.5, 3.0))

    # create pandas dataframe
    vafs = defaultdict(list)

    # for mut_key in patient.mut_reads.keys():                # conventional binary classification
    #     for sample_name in patient.sample_names:
    #         if patient.coverage[mut_key][sample_name] > 0:
    #             vafs[sample_name.replace('_', '')].append(
    #                 patient.mut_reads[mut_key][sample_name] / patient.coverage[mut_key][sample_name])
    #         else:
    #             vafs[sample_name.replace('_', '')].append(0.0)

    for mut_idx, mut_key in enumerate(patient.mut_keys):             # bayesian classification
        for sa_idx, sample_name in enumerate(patient.sample_names):
            # variant is present
            if math.exp(patient.log_p01[mut_idx][sa_idx][1]) > 0.5 and patient.mut_reads[mut_key][sample_name] > 0:
                vafs[sample_name.replace('_', '')].append(
                    patient.mut_reads[mut_key][sample_name] / patient.coverage[mut_key][sample_name])
            else:
                vafs[sample_name.replace('_', '')].append(0.0)

    df_vafs = pd.DataFrame(vafs)
    # Draw a violinplot with a narrower bandwidth than the default
    sns.violinplot(data=df_vafs[df_vafs > 0], ax=ax_vaf, inner=None, bw='silverman', cut=0.3, linewidth=1.0)

    # Finalize the figure
    ax_vaf.set(ylim=(0, 1.0))
    ax_vaf.set_xlabel('Sample')
    ax_vaf.set_ylabel('Variant allele frequency')
    sns.despine(right=False, top=False)

    for sa_idx in range(len(df_vafs.columns)):
        if patient.sample_names[sa_idx] in patient.estimated_purities:
            ax_vaf.text(sa_idx, 1.08, '{:.0%}'.format(patient.estimated_purities[patient.sample_names[sa_idx]]),
                        horizontalalignment='center', fontsize=9, color='black', rotation=45)
        else:
            ax_vaf.text(sa_idx, 1.08, '{:.0%}'.format(df_vafs[df_vafs > 0].median()[sa_idx]),
                        horizontalalignment='center', fontsize=9, color='red', rotation=45)

    plt.savefig(filename, dpi=150, bbox_inches='tight', transparent=True)
    plt.close()
    logger.info('Generated violinplot for VAF distribution {}'.format(filename))


def coverage_plot(filename, patient, max_cov=None):
    """
    Create violin plot to visualize the coverage distribution in each sample
    :param filename: path to the output file of the created figure
    :param patient: instance of class patient
    """

    # Set up the matplotlib figure
    fig, ax_cov = plt.subplots(figsize=(1.5+len(patient.sample_names)*0.5, 3.0))

    # create pandas dataframe
    coverages = defaultdict(list)

    for mut_key in patient.mut_reads.keys():
        for sample_name in patient.sample_names:
            coverages[sample_name.replace('_', '')].append(patient.coverage[mut_key][sample_name])

    df_cov = pd.DataFrame(coverages)
    # -1 corresponds to coverage of this variant is unknown in this sample (not called by a variant caller)
    df_cov = df_cov.replace(-1, np.nan)
    # Draw a violinplot with a narrower bandwidth than the default
    sns.violinplot(data=df_cov, ax=ax_cov, inner=None, bw='scott', cut=0.2, linewidth=1.0)

    def round_to_x(number, x):
        """
        Round to x significant digits
        """
        assert(x > 0)
        return round(number, -int(math.floor(math.log10(number)))-1+x)

    if max_cov is None:
        max_median = max(df_cov.median()[sa_idx] for sa_idx in range(len(df_cov.columns)))
        max_cov = round_to_x(max_median*2.5, 2)
    if patient.name.startswith('Pam'):
        max_cov = 4000

    # Finalize the figure
    # ax_cov.set(ylim=(0, max_cov))
    ax_cov.set_ylim([0, max_cov])
    ax_cov.set_xlabel('Sample')
    ax_cov.set_ylabel('Coverage')
    sns.despine(right=False, top=False)

    for sa_idx in range(len(df_cov.columns)):
        ax_cov.text(sa_idx, max_cov*1.1, '{:.0f}x'.format(df_cov.median()[sa_idx]),
                    horizontalalignment='center', fontsize=9, rotation=45,
                    color=('black' if df_cov.median()[sa_idx] >= 100 else 'red'))

    plt.savefig(filename, dpi=150, bbox_inches='tight', transparent=True)
    plt.close()
    logger.info('Generated coverage distribution plot {}'.format(filename))


def boxplot(filename, patient):
    """
    Create box plot of the mutant allele frequencies in each sample
    :param filename: name of the output file
    :param patient: instance of the class patient
    """

    bp_fig, bp_ax = plt.subplots(figsize=(len(patient.sample_mafs)*0.56, 4))
    meanpointprops = dict(marker='o', markeredgecolor='black', markersize=4, markerfacecolor='none')

    data = []
    upper_labels = []    # number of mutations
    for sample_name in patient.sample_names:
        data.append(patient.sample_mafs[sample_name])
        upper_labels.append(len(patient.sample_mafs[sample_name]))

    plt.boxplot(data, notch=0, showfliers=False, sym='+', vert=1, whis=1.5, meanprops=meanpointprops,
                meanline=False, showmeans=True)

    bp_ax.set_ylim([0, 1.0])
    # bp_ax.set_title(patient.name)
    bp_ax.set_xlabel('Samples')
    bp_ax.set_ylabel('Variant allele frequency')
    bp_ax.set_xticklabels([sa_n.replace('_', ' ') for sa_n in patient.sample_names], rotation=45)
    # caption = 'Mutant allele frequency (MAF) distribution in the DNA samples of {}. '.format(patient.name)
    # bp_fig.text(0, -0.2, caption,
    #                horizontalalignment='left', color='black', fontsize=10)
    for sa_idx, sample_name in enumerate(patient.sample_names):
        # bp_ax.text(sa_idx+1, 0.93, len(patient.sample_mafs[sample_name]),
        #            horizontalalignment='center', color='#707070', fontsize=9)
        bp_ax.text(sa_idx+1, 0.93, '{}x'.format(np.median(patient.sample_phred_coverages[sample_name])),
                   horizontalalignment='center', fontsize=9,
                   color=('black' if np.median(patient.sample_phred_coverages[sample_name]) >= 100 else 'red'))

    plt.savefig(filename, dpi=150, bbox_inches='tight', transparent=True)
    plt.close()
    logger.info('Generated boxplot for mutant allele frequencies {}'.format(filename))


def reads_plot(filename, patient):
    """
    Create scatter plot of the number of mutant reads over the coverage
    Each sample in a different color
    :param filename: path to the output file of the created figure
    :param patient: instance of class patient
    """
    # create scatter plot of the number of mutant reads over the coverage
    # each sample in a different color
    sc_fig, sc_ax = plt.subplots(figsize=(len(patient.sample_mafs)*0.56, 4))

    x_coverages = []
    y_mut_reads = []
    colors = []

    for mut_key in patient.mut_reads.keys():
        for sa_idx, sample_name in enumerate(patient.mut_reads[mut_key].keys(), 0):

            if patient.coverage[mut_key][sample_name] > 0:
                x_coverages.append(patient.coverage[mut_key][sample_name])
            else:
                x_coverages.append(1)
            if patient.mut_reads[mut_key][sample_name]:
                y_mut_reads.append(patient.mut_reads[mut_key][sample_name])
            else:
                y_mut_reads.append(1)

            colors.append(plt.cm.jet(1. * sa_idx / (patient.n - 1)))

    plt.scatter(x_coverages, y_mut_reads, c=colors, s=10, marker="x")

    sc_ax.set_xscale('log')
    sc_ax.set_xlim([1, 10000])
    sc_ax.set_yscale('log')
    sc_ax.set_ylim([1, 10000])
    sc_ax.set_xlabel('Coverage')
    sc_ax.set_ylabel('Variant reads')
    sc_ax.set_title(patient.name)

    plt.show(block=False)
    x_labels = [item.get_text() for item in sc_ax.get_xticklabels()]
    # x_labels[1] = r'$\leq 10^0$'
    # x_labels[1] = '$\\mathdefault{\leq 10^{0}}$'
    x_labels[1] = '$\\mathdefault{\leq 1}$'
    sc_ax.set_xticklabels(x_labels)
    y_labels = [item.get_text() for item in sc_ax.get_yticklabels()]
    y_labels[1] = '$\\mathdefault{\leq 1}$'
    sc_ax.set_yticklabels(y_labels)

    y_pos = 5000
    for sa_idx, sample_name in enumerate(patient.sample_names):
        # bp_ax.text(1.3, y_pos, sample_name, horizontalalignment='left',
        #            color=plt.cm.spectral(1. * (sa_idx+1) / (patient.n+1)), fontsize=9)
        sc_ax.text(1.3, y_pos, sample_name.replace('_', ' '), horizontalalignment='left',
                   color=plt.cm.jet(1. * sa_idx / (patient.n - 1)), fontsize=9)
        y_pos /= 1.7

    # draw line at a frequency of 10%
    plt.plot([1, 10000], [0.1, 1000], 'k:', color='black', lw=1)

    plt.savefig(filename, dpi=150, bbox_inches='tight', transparent=True)
    plt.close()
    logger.info('Generated scatter plot about sequencing reads {}'.format(filename))

    # plt.show(block=True)


def clustered_table(filename, patient, clusters, row_labels=None, column_labels=None, displayed_mutations=None):
    """
    Create a combined figure of the mutation table and the clustering results
    to visualize evolutionary conflicts.
    :param filename: path to the output file of the created figure
    :param patient: data
    :param clusters: matrix with 4 columns and n-1 rows stating which clusters were combined at each step
    :param row_labels: sample names
    :param column_labels: names of genes where the variant occurred
    :param displayed_mutations: depict only the given list of mutations in the table
    """

    # size and position settings
    height = 4
    width = 2
    y_spacing = 1
    label_x_pos = -2
    label_y_pos = 0

    row_label_rect_width = 21
    row_label_rect_height = 4

    # show all mutations in the table if no subset is given
    if displayed_mutations is None:
        displayed_mutations = [i for i in range(len(patient.data))]

    table_ax_width = -label_x_pos + (len(displayed_mutations) * width)
    dendrogram_ax_width = patient.n * width / 2.0
    x_length = ((-label_x_pos + 20) if row_labels is not None else 0) + table_ax_width + dendrogram_ax_width
    y_length = (len(patient.data[0]) * (height+y_spacing) - y_spacing
                + (label_y_pos + 20 if column_labels is not None else 0))

    fig = plt.figure(figsize=(x_length / 20.0, y_length / 20.0), dpi=150)

    # - - - - - - ADD DENDROGRAM - -  - - - - -
    ax_dg = plt.axes([1.0-(dendrogram_ax_width/float(x_length)), 1,
                      dendrogram_ax_width/float(x_length), 1], frameon=False)
    ax_dg.axis('off')

    den = sch.dendrogram(clusters, distance_sort='descending', orientation='left', labels=patient.sample_names,
                         color_threshold=len(patient.sample_names),
                         leaf_font_size=12, link_color_func=lambda k: 'black')

    # - - - - - ADD MUTATION TABLE - - - - -
    ax_hin = plt.axes([0, 1, 1.0-(dendrogram_ax_width/float(x_length)), 1])
    ax_hin.patch.set_facecolor('white')
    ax_hin.set_aspect('auto')
    ax_hin.xaxis.set_major_locator(plt.NullLocator())
    ax_hin.yaxis.set_major_locator(plt.NullLocator())

    # sort mutation table according to clustering and status
    priorities = [0 for _ in range(len(patient.data))]
    leave_ordering = deepcopy(den['leaves'])    # leave ordering based on the results of the clustering
    leave_ordering.reverse()
    for mut_idx in displayed_mutations:
        for i in range(len(patient.data[mut_idx])):

            sa_idx = int(leave_ordering[i])
            maf = patient.data[mut_idx][sa_idx]

            if maf > 0:     # mutation is present
                priorities[mut_idx] += 3 * (4 ** (len(patient.data[mut_idx])-i-1))
            elif maf == POS_UNKNOWN:
                # merge the two unknown categories when variants are displayed
                priorities[mut_idx] += 1 * (4 ** (len(patient.data[mut_idx])-i-1))
            elif maf == NEG_UNKNOWN:
                priorities[mut_idx] += 1 * (4 ** (len(patient.data[mut_idx])-i-1))
            else:
                priorities[mut_idx] += 0 * (4 ** (len(patient.data[mut_idx])-i-1))

    edge_color = 'black'
    for x_pos, mut_idx in enumerate(sorted(displayed_mutations, key=lambda k: (-priorities[k],
                                                                               patient.gene_names[k]))):

        for i in range(len(patient.data[mut_idx])):

            sa_idx = leave_ordering[i]
            maf = patient.data[mut_idx][sa_idx]

            if maf > 0:     # mutation is present
                color = 'blue'
            elif maf == POS_UNKNOWN:
                # merge the two unknown categories when variants are displayed
                color = (0.9, 0.75, 0.75)
            elif maf == NEG_UNKNOWN:
                # merge the two unknown categories when variants are displayed
                color = (0.9, 0.75, 0.75)
            else:
                color = (1.0, 0.3, 0.3)

            rect = plt.Rectangle([x_pos * width, (height+y_spacing) * (len(patient.data[mut_idx]) - i - 1)],
                                 width, height, facecolor=color, edgecolor=edge_color)
            ax_hin.add_patch(rect)

    # add sample name labels
    if row_labels is not None:
        for i, sa_idx in enumerate(reversed(den['leaves'])):
            ax_hin.text(label_x_pos, (height+y_spacing) * (len(row_labels) - i - 1)+0.5,
                        row_labels[sa_idx].replace('_', ' '),
                        horizontalalignment='right', verticalalignment='bottom', fontsize=12)

    # add mutation gene name labels
    if column_labels is not None:
        for x_pos, mut_idx in enumerate(sorted(displayed_mutations, key=lambda k: (-priorities[k],
                                                                                   patient.gene_names[k]))):

            ax_hin.text(x_pos * width+0.5, label_y_pos+(height+y_spacing) * (len(patient.data[mut_idx])),
                        _format_gene_name(patient.gene_names[mut_idx], max_length=12),
                        rotation='vertical', horizontalalignment='left', verticalalignment='bottom', fontsize=8)

    ax_dg.autoscale_view()
    ax_hin.autoscale_view()

    plt.savefig(filename, dpi=150, bbox_inches='tight', transparent=True)
    plt.close()
    logger.info('Generated combined mutation table and dendrogram {}'.format(filename))

    # plt.show(block=True)


def p_value_present_plot(filename, patient, false_positive_rate):
    """
    Create plot with the p-values in each sample
    :param filename: path to the output file of the created figure
    :param patient: instance of class patient
    """
    bp_fig, bp_ax = plt.subplots(figsize=(5.6, 3))

    x_values = []
    y_values = []

    for mut_key in patient.mut_reads.keys():
        for sa_idx, sample_name in enumerate(patient.mut_reads[mut_key].keys(), 0):
            if patient.mut_reads[mut_key][sample_name] > 0:
                present_p_value = math.log(calculate_present_pvalue(patient.mut_reads[mut_key][sample_name],
                                                                    patient.coverage[mut_key][sample_name],
                                                                    false_positive_rate), 10)
                x_values.append(present_p_value)
                y_values.append(patient.n-sa_idx)
                # colors.append(plt.cm.jet(1. * sa_idx / (patient.n - 1)))

    plt.scatter(x_values, y_values, c='black', s=10, marker="x")

    bp_ax.set_xlim([-5, 0])
    # bp_ax.set_xlabel('$\\mathdefault{\log_{10} \ (\mathrm{p-value})}$')
    bp_ax.set_xlabel(r'log$_{10}$ p-value')
    bp_ax.set_ylim([0.5, patient.n + 0.5])
    bp_ax.set_yticks(np.arange(1, patient.n+1, 1.0))
    y_labels = [item.get_text() for item in bp_ax.get_yticklabels()]

    for sa_idx, sample_name in enumerate(patient.sample_names):
        bp_ax.text(-5.6, patient.n-sa_idx-0.1, sample_name[5:], horizontalalignment='left',
                   color='black', fontsize=10)

    bp_ax.set_yticklabels(y_labels)

    plt.savefig(filename, dpi=150, bbox_inches='tight', transparent=True)
    plt.close()
    logger.info('Generated scatter plot about p-values of possibly present variants {}'.format(filename))


def p_value_absent_plot(filename, patient, min_maf):
    """
    Create plot with the p-values in each sample
    :param filename: path to the output file of the created figure
    :param patient: instance of class patient
    """
    # create plot with the p-values in each sample
    bp_fig, bp_ax = plt.subplots(figsize=(5.6, 3))

    x_values = []
    y_values = []
    # colors = []

    for mut_idx in range(len(patient.mut_keys)):
        mut_key = patient.mut_keys[mut_idx]
        for sa_idx, sample_name in enumerate(patient.sample_names):

            # don't show p-values for variants classified as present
            if patient.data[mut_idx][sa_idx] > 0:    # mutation has been classified as present
                continue

            absent_p_value = math.log(calculate_absent_pvalue(patient.mut_reads[mut_key][sample_name],
                                                              patient.coverage[mut_key][sample_name], min_maf),
                                      10)
            x_values.append(absent_p_value)
            y_values.append(patient.n-sa_idx)
            # colors.append(plt.cm.jet(1. * sa_idx / (patient.n - 1)))

    plt.scatter(x_values, y_values, c='black', s=10, marker="x")

    bp_ax.set_xlim([-5, 0])
    #bp_ax.set_xlabel('$\\mathdefault{\log_{10} \ (\mathrm{p-value})}$')
    bp_ax.set_xlabel(r'log$_{10}$ p-value')
    bp_ax.set_ylim([0.5, patient.n + 0.5])
    bp_ax.set_yticks(np.arange(1, patient.n+1, 1.0))
    y_labels = [item.get_text() for item in bp_ax.get_yticklabels()]

    for sa_idx, sample_name in enumerate(patient.sample_names):
        bp_ax.text(-5.6, patient.n-sa_idx-0.1, sample_name.replace('_', ' '), horizontalalignment='left',
                   color='black', fontsize=10)

    bp_ax.set_yticklabels(y_labels)
    bp_ax.legend(loc='lower left', fontsize=10, frameon=True)

    plt.savefig(filename, dpi=150, bbox_inches='tight', transparent=True)
    plt.close()
    logger.info('Generated scatter plot about p-values of possibly absent variants {}'.format(filename))


def robustness_plot(filename, comp_node_frequencies):
    """
    Generate a plot about the reproducability of MPs when only a fraction of the variants are used
    :param filename: path to the output file of the created figure
    :param comp_node_frequencies: frequencies of the mutation patterns of how often they were reproduced with a
                                  a subset of the variants
    """

    fig, ax = plt.subplots(figsize=(5.6, 4))

    markers = cycle(['o', 's', 'v', '^', 'p', '*', 'D', 'x'])

    x_values = defaultdict(list)
    y_values = defaultdict(list)
    mp_ids = dict()

    # order legend according to most reproducible to least reproducible pattern
    for mp_id, (node, _) in enumerate(sorted(comp_node_frequencies[min(comp_node_frequencies.keys())].items(),
                                             key=lambda k: -k[1])):
            mp_ids[node] = mp_id

    last_fraction = None
    for sample_fraction in sorted(comp_node_frequencies.keys()):
        for node, _ in sorted(comp_node_frequencies[sample_fraction].items(), key=lambda k: -k[1]):

            x_values[mp_ids[node]].append(sample_fraction/100.0)
            y_values[mp_ids[node]].append(comp_node_frequencies[sample_fraction][node])

            if (last_fraction is not None and node in comp_node_frequencies[last_fraction]
                    and node in comp_node_frequencies[sample_fraction]):
                plt.plot([last_fraction/100.0, sample_fraction/100.0],
                         [comp_node_frequencies[last_fraction][node],
                          comp_node_frequencies[sample_fraction][node]],
                         'k:', lw=1,
                         color=plt.cm.jet(1. * mp_ids[node] / (len(comp_node_frequencies[sample_fraction].keys()) - 1)))

        last_fraction = sample_fraction

    plots = dict()
    for node, mp_id in sorted(mp_ids.items(), key=lambda k: k[1]):
        plots[mp_id] = plt.scatter(x_values[mp_id], y_values[mp_id],
                                   c=plt.cm.jet(1. * mp_id / (len(x_values.keys()) - 1)),
                                   s=15, marker=next(markers), facecolors='none',
                                   edgecolors=plt.cm.jet(1. * mp_id / (len(x_values.keys()) - 1)), label='present')
    plt.legend(plots.values(),
               [','.join(str(s) for s in node) for node, _ in sorted(mp_ids.items(), key=lambda k: k[1])],
               scatterpoints=1, loc='lower right', fontsize=8)
    # plt.scatter(x_values, y_values, c='blue', s=15, marker="o", facecolors='none', edgecolors='blue', label='present')

    ax.set_xlim([0.0, 1.0])
    ax.set_xlabel('Used fraction of variants')
    ax.set_ylim([0.0, 1.0])
    ax.set_ylabel('Mutation pattern robustness')

    plt.savefig(filename, dpi=150, bbox_inches='tight', transparent=True)
    plt.close()
    logger.info('Generated scatter plot about the mutation pattern robustness {}'.format(filename))


def _format_gene_name(gene_name, max_length=20):
    """
    Check the format of the gene name
    Replace apostrophes if necessary and shorten the name
    :param gene_name: name of the gene
    :param max_length: hard length limit
    :return: formatted gene name
    """

    # remove spaces and inverted comma
    gene_name = gene_name.replace(' ', '')
    gene_name = gene_name.replace('"', '')
    # shorten gene names if they are too long for the labeling
    if len(gene_name) > max_length-4 and gene_name.find(',', 6) != -1:
        # logger.debug('Shorten too long gene name for circos labeling: {}'.format(gene_name))
        gene_name = gene_name[:gene_name.find(',', 6)]
    if len(gene_name) > max_length:
        # cut all names which are still longer
        gene_name = gene_name[:max_length]

    return gene_name
